# Supplementary material for: Resurrecting ancestral genes in bacteria to interpret ancient biosignatures
Source: Philos Trans A Math Phys Eng Sci. 2017 Nov 13;375(2109):20160352. doi: 10.1098/rsta.2016.0352 (PMC5686408; doi:10.1098/rsta.2016.0352)
Supplement: Table S1 [file rsta20160352supp4.xls]

## Sheet: suppTable1
id	name	source	selGroup	taxid	superkingdom	phylum	class	order	family	genus	species	gcode	bioproject	biosample	size	nprots	ranking	replicons	wgsMaster	ftpPath	shortName	genomefile	proteomefile	16S_fasta	23S_fasta	prefix
GCA_000632495.1	Candidatus Acidianus copahuensis	genbank	Acidianus	1160895	Archaea	Crenarchaeota	Thermoprotei	Sulfolobales	Sulfolobaceae	Acidianus	NA	11	PRJNA240874	SAMN02679956	24540200	2358	-	-	JFZT00000000.1	ftp://ftp.ncbi.nlm.nih.gov/genomes/all/GCA/000/632/495/GCA_000632495.1_AciCop1.0	Ca_Acidianus_copahuensis	/nobackup/genomicData/Ca_Acidianus_copahuensis/GCA_000632495.1_AciCop1.0_genomic.fna	/nobackup/genomicData/Ca_Acidianus_copahuensis/GCA_000632495.1_AciCop1.0_protein.faa	/nobackup/genomicData/Ca_Acidianus_copahuensis//Ca_Acidianus_copahuensis.16S_rRNA.fasta	/nobackup/genomicData/Ca_Acidianus_copahuensis//Ca_Acidianus_copahuensis.23S_rRNA.fasta	Acidia
GCA_000213215.1	Acidianus hospitalis W1	genbank	Acidianus	933801	Archaea	Crenarchaeota	Thermoprotei	Sulfolobales	Sulfolobaceae	Acidianus	Acidianus hospitalis	11	PRJNA60875	SAMN02602984	21376500	2326	-	CP002535.1	-	ftp://ftp.ncbi.nlm.nih.gov/genomes/all/GCA/000/213/215/GCA_000213215.1_ASM21321v1	Acidianus_hospitalis_W1	/nobackup/genomicData/Acidianus_hospitalis_W1/GCA_000213215.1_ASM21321v1_genomic.fna	/nobackup/genomicData/Acidianus_hospitalis_W1/GCA_000213215.1_ASM21321v1_protein.faa	/nobackup/genomicData/Acidianus_hospitalis_W1//Acidianus_hospitalis_W1.16S_rRNA.fasta	/nobackup/genomicData/Acidianus_hospitalis_W1//Acidianus_hospitalis_W1.23S_rRNA.fasta	AciHos
GCA_000317555.1	Gloeocapsa sp. PCC 7428	genbank	Cyanobacteria	1173026	Bacteria	Cyanobacteria	NA	Chroococcales	Chroococcaceae	Gloeocapsa	NA	11	PRJNA158831	SAMN02261347	58827100	4941	-	CP003647.1;CP003649.1;CP003650.1;CP003646.1;CP003648.1	-	ftp://ftp.ncbi.nlm.nih.gov/genomes/all/GCA/000/317/555/GCA_000317555.1_ASM31755v1	Gloeocapsa_sp_PCC_7428	/nobackup/genomicData/Gloeocapsa_sp_PCC_7428/GCA_000317555.1_ASM31755v1_genomic.fna	/nobackup/genomicData/Gloeocapsa_sp_PCC_7428/GCA_000317555.1_ASM31755v1_protein.faa	/nobackup/genomicData/Gloeocapsa_sp_PCC_7428//Gloeocapsa_sp_PCC_7428.16S_rRNA.fasta	/nobackup/genomicData/Gloeocapsa_sp_PCC_7428//Gloeocapsa_sp_PCC_7428.23S_rRNA.fasta	Gloeoc
GCA_000011385.1	Gloeobacter violaceus PCC 7421	genbank	Cyanobacteria	251221	Bacteria	Cyanobacteria	Gloeobacteria	Gloeobacterales	Gloeobacteraceae	Gloeobacter	Gloeobacter violaceus	11	PRJNA9606	SAMD00061120	46590200	4430	-	BA000045.2	-	ftp://ftp.ncbi.nlm.nih.gov/genomes/all/GCA/000/011/385/GCA_000011385.1_ASM1138v1	Gloeobacter_violaceus_PCC_742	/nobackup/genomicData/Gloeobacter_violaceus_PCC_742/GCA_000011385.1_ASM1138v1_genomic.fna	/nobackup/genomicData/Gloeobacter_violaceus_PCC_742/GCA_000011385.1_ASM1138v1_protein.faa	/nobackup/genomicData/Gloeobacter_violaceus_PCC_742//Gloeobacter_violaceus_PCC_742.16S_rRNA.fasta	/nobackup/genomicData/Gloeobacter_violaceus_PCC_742//Gloeobacter_violaceus_PCC_742.23S_rRNA.fasta	GloVio
GCA_000317675.1	Cyanobacterium aponinum PCC 10605	genbank	Cyanobacteria	755178	Bacteria	Cyanobacteria	NA	Chroococcales	Cyanobacteriaceae	Cyanobacterium	Cyanobacterium aponinum	11	PRJNA158691	SAMN02261329	41769700	3416	-	CP003947.1;CP003948.1	-	ftp://ftp.ncbi.nlm.nih.gov/genomes/all/GCA/000/317/675/GCA_000317675.1_ASM31767v1	Cyanobacterium_aponinum_PCC_1	/nobackup/genomicData/Cyanobacterium_aponinum_PCC_1/GCA_000317675.1_ASM31767v1_genomic.fna	/nobackup/genomicData/Cyanobacterium_aponinum_PCC_1/GCA_000317675.1_ASM31767v1_protein.faa	/nobackup/genomicData/Cyanobacterium_aponinum_PCC_1//Cyanobacterium_aponinum_PCC_1.16S_rRNA.fasta	/nobackup/genomicData/Cyanobacterium_aponinum_PCC_1//Cyanobacterium_aponinum_PCC_1.23S_rRNA.fasta	CyaApo
GCA_000010625.1	Microcystis aeruginosa NIES-843	genbank	Cyanobacteria	449447	Bacteria	Cyanobacteria	NA	Chroococcales	Microcystaceae	Microcystis	Microcystis aeruginosa	11	PRJDA27835	SAMD00060936	58427900	5120	-	AP009552.1	-	ftp://ftp.ncbi.nlm.nih.gov/genomes/all/GCA/000/010/625/GCA_000010625.1_ASM1062v1	Microcystis_aeruginosa_NIES_8	/nobackup/genomicData/Microcystis_aeruginosa_NIES_8/GCA_000010625.1_ASM1062v1_genomic.fna	/nobackup/genomicData/Microcystis_aeruginosa_NIES_8/GCA_000010625.1_ASM1062v1_protein.faa	/nobackup/genomicData/Microcystis_aeruginosa_NIES_8//Microcystis_aeruginosa_NIES_8.16S_rRNA.fasta	/nobackup/genomicData/Microcystis_aeruginosa_NIES_8//Microcystis_aeruginosa_NIES_8.23S_rRNA.fasta	MicAer
GCA_001438415.1	cyanobacterium BACL30 MAG-120619-bin27	genbank	Cyanobacteria	1655601	Bacteria	Cyanobacteria	NA	NA	NA	NA	NA	11	PRJNA273799	SAMN03741989	18138100	1670	-	-	LICO00000000.1	ftp://ftp.ncbi.nlm.nih.gov/genomes/all/GCA/001/438/415/GCA_001438415.1_ASM143841v1	cyanobacterium_BACL30_MAG_120	/nobackup/genomicData/cyanobacterium_BACL30_MAG_120/GCA_001438415.1_ASM143841v1_genomic.fna	/nobackup/genomicData/cyanobacterium_BACL30_MAG_120/GCA_001438415.1_ASM143841v1_protein.faa	/nobackup/genomicData/cyanobacterium_BACL30_MAG_120//cyanobacterium_BACL30_MAG_120.16S_rRNA.fasta	-	MAG120
GCA_000317635.1	Halothece sp. PCC 7418	genbank	Cyanobacteria	65093	Bacteria	Cyanobacteria	NA	Chroococcales	Aphanothecaceae	Halothece	NA	11	PRJNA40817	SAMN02232029	41791700	3663	-	CP003945.1	-	ftp://ftp.ncbi.nlm.nih.gov/genomes/all/GCA/000/317/635/GCA_000317635.1_ASM31763v1	Halothece_sp_PCC_7418	/nobackup/genomicData/Halothece_sp_PCC_7418/GCA_000317635.1_ASM31763v1_genomic.fna	/nobackup/genomicData/Halothece_sp_PCC_7418/GCA_000317635.1_ASM31763v1_protein.faa	/nobackup/genomicData/Halothece_sp_PCC_7418//Halothece_sp_PCC_7418.16S_rRNA.fasta	/nobackup/genomicData/Halothece_sp_PCC_7418//Halothece_sp_PCC_7418.23S_rRNA.fasta	Haloth
GCA_000317125.1	Chroococcidiopsis thermalis PCC 7203	genbank	Cyanobacteria	251229	Bacteria	Cyanobacteria	NA	Chroococcidiopsidales	Chroococcidiopsidaceae	Chroococcidiopsis	Chroococcidiopsis thermalis	11	PRJNA38119	SAMN02261359	66894000	5618	-	CP003597.1;CP003598.1;CP003599.1	-	ftp://ftp.ncbi.nlm.nih.gov/genomes/all/GCA/000/317/125/GCA_000317125.1_ASM31712v1	Chroococcidiopsis_thermalis_P	/nobackup/genomicData/Chroococcidiopsis_thermalis_P/GCA_000317125.1_ASM31712v1_genomic.fna	/nobackup/genomicData/Chroococcidiopsis_thermalis_P/GCA_000317125.1_ASM31712v1_protein.faa	/nobackup/genomicData/Chroococcidiopsis_thermalis_P//Chroococcidiopsis_thermalis_P.16S_rRNA.fasta	/nobackup/genomicData/Chroococcidiopsis_thermalis_P//Chroococcidiopsis_thermalis_P.23S_rRNA.fasta	ChrThe
GCA_000829235.1	cyanobacterium endosymbiont of Epithemia turgida isolate EtSB Lake Yunoko	genbank	Cyanobacteria	1228987	Bacteria	Cyanobacteria	NA	NA	NA	NA	cyanobacterium endosymbiont of Epithemia turgida	11	PRJDB498	SAMD00061037	27943200	1594	-	AP012549.1	-	ftp://ftp.ncbi.nlm.nih.gov/genomes/all/GCA/000/829/235/GCA_000829235.1_ASM82923v1	cyanobacterium_endosymbiont_o	/nobackup/genomicData/cyanobacterium_endosymbiont_o/GCA_000829235.1_ASM82923v1_genomic.fna	/nobackup/genomicData/cyanobacterium_endosymbiont_o/GCA_000829235.1_ASM82923v1_protein.faa	/nobackup/genomicData/cyanobacterium_endosymbiont_o//cyanobacterium_endosymbiont_o.16S_rRNA.fasta	/nobackup/genomicData/cyanobacterium_endosymbiont_o//cyanobacterium_endosymbiont_o.23S_rRNA.fasta	CyaEnd
GCA_000340565.3	Nodularia spumigena CCY9414	genbank	Cyanobacteria	313624	Bacteria	Cyanobacteria	NA	Nostocales	Aphanizomenonaceae	Nodularia	Nodularia spumigena	11	PRJNA185469	SAMN01915661	54622700	4510	-	CP007203.2	-	ftp://ftp.ncbi.nlm.nih.gov/genomes/all/GCA/000/340/565/GCA_000340565.3_ASM34056v3	Nodularia_spumigena_CCY9414	/nobackup/genomicData/Nodularia_spumigena_CCY9414/GCA_000340565.3_ASM34056v3_genomic.fna	/nobackup/genomicData/Nodularia_spumigena_CCY9414/GCA_000340565.3_ASM34056v3_protein.faa	/nobackup/genomicData/Nodularia_spumigena_CCY9414//Nodularia_spumigena_CCY9414.16S_rRNA.fasta	/nobackup/genomicData/Nodularia_spumigena_CCY9414//Nodularia_spumigena_CCY9414.23S_rRNA.fasta	NodSpu
GCA_000332255.1	cyanobacterium PCC 7702	genbank	Cyanobacteria	1173021	Bacteria	Cyanobacteria	NA	NA	NA	NA	NA	11	PRJNA158823	SAMN02261344	49031500	3972	-	-	ALWA00000000.1	ftp://ftp.ncbi.nlm.nih.gov/genomes/all/GCA/000/332/255/GCA_000332255.1_ASM33225v1	cyanobacterium_PCC_7702	/nobackup/genomicData/cyanobacterium_PCC_7702/GCA_000332255.1_ASM33225v1_genomic.fna	/nobackup/genomicData/cyanobacterium_PCC_7702//cyanobacterium_PCC_7702.faa	/nobackup/genomicData/cyanobacterium_PCC_7702//cyanobacterium_PCC_7702.16S_rRNA.fasta	/nobackup/genomicData/cyanobacterium_PCC_7702//cyanobacterium_PCC_7702.23S_rRNA.fasta	770200
GCA_000332295.1	Fortiea contorta PCC 7126	genbank	Cyanobacteria	643473	Bacteria	Cyanobacteria	NA	Nostocales	Fortieaceae	Fortiea	Fortiea contorta	11	PRJNA158817	SAMN02261254	57422600	4934	-	-	ANFJ00000000.1	ftp://ftp.ncbi.nlm.nih.gov/genomes/all/GCA/000/332/295/GCA_000332295.1_ASM33229v1	Fortiea_contorta_PCC_7126	/nobackup/genomicData/Fortiea_contorta_PCC_7126/GCA_000332295.1_ASM33229v1_genomic.fna	/nobackup/genomicData/Fortiea_contorta_PCC_7126//Fortiea_contorta_PCC_7126.faa	/nobackup/genomicData/Fortiea_contorta_PCC_7126//Fortiea_contorta_PCC_7126.16S_rRNA.fasta	/nobackup/genomicData/Fortiea_contorta_PCC_7126//Fortiea_contorta_PCC_7126.23S_rRNA.fasta	ForCon
GCA_000020025.1	Nostoc punctiforme PCC 73102	genbank	Cyanobacteria	63737	Bacteria	Cyanobacteria	NA	Nostocales	Nostocaceae	Nostoc	Nostoc punctiforme	11	PRJNA216	SAMN02598449	90591900	6973	-	CP001041.1;CP001040.1;CP001042.1;CP001037.1;CP001039.1;CP001038.1	-	ftp://ftp.ncbi.nlm.nih.gov/genomes/all/GCA/000/020/025/GCA_000020025.1_ASM2002v1	Nostoc_punctiforme_PCC_73102	/nobackup/genomicData/Nostoc_punctiforme_PCC_73102/GCA_000020025.1_ASM2002v1_genomic.fna	/nobackup/genomicData/Nostoc_punctiforme_PCC_73102/GCA_000020025.1_ASM2002v1_protein.faa	/nobackup/genomicData/Nostoc_punctiforme_PCC_73102//Nostoc_punctiforme_PCC_73102.16S_rRNA.fasta	/nobackup/genomicData/Nostoc_punctiforme_PCC_73102//Nostoc_punctiforme_PCC_73102.23S_rRNA.fasta	NosPun
GCA_000317285.1	Chlorogloeopsis fritschii PCC 6912	genbank	Cyanobacteria	211165	Bacteria	Cyanobacteria	NA	Nostocales	Chlorogloeopsidaceae	Chlorogloeopsis	Chlorogloeopsis fritschii	11	PRJNA104961	SAMN02469883	77517400	6484	-	-	AJLN00000000.1	ftp://ftp.ncbi.nlm.nih.gov/genomes/all/GCA/000/317/285/GCA_000317285.1_ChlPCC6912_1.0	Chlorogloeopsis_fritschii_PCC	/nobackup/genomicData/Chlorogloeopsis_fritschii_PCC/GCA_000317285.1_ChlPCC6912_1.0_genomic.fna	/nobackup/genomicData/Chlorogloeopsis_fritschii_PCC//Chlorogloeopsis_fritschii_PCC.faa	/nobackup/genomicData/Chlorogloeopsis_fritschii_PCC//Chlorogloeopsis_fritschii_PCC.16S_rRNA.fasta	/nobackup/genomicData/Chlorogloeopsis_fritschii_PCC//Chlorogloeopsis_fritschii_PCC.23S_rRNA.fasta	ChlFri
GCA_000317045.1	Geitlerinema sp. PCC 7407	genbank	Cyanobacteria	1173025	Bacteria	Cyanobacteria	NA	Oscillatoriales	Coleofasciculaceae	Geitlerinema	NA	11	PRJNA158833	SAMN02261348	46811100	3727	-	CP003591.1	-	ftp://ftp.ncbi.nlm.nih.gov/genomes/all/GCA/000/317/045/GCA_000317045.1_ASM31704v1	Geitlerinema_sp_PCC_7407	/nobackup/genomicData/Geitlerinema_sp_PCC_7407/GCA_000317045.1_ASM31704v1_genomic.fna	/nobackup/genomicData/Geitlerinema_sp_PCC_7407/GCA_000317045.1_ASM31704v1_protein.faa	/nobackup/genomicData/Geitlerinema_sp_PCC_7407//Geitlerinema_sp_PCC_7407.16S_rRNA.fasta	/nobackup/genomicData/Geitlerinema_sp_PCC_7407//Geitlerinema_sp_PCC_7407.23S_rRNA.fasta	Geitle
GCA_000317515.1	Microcoleus sp. PCC 7113	genbank	Cyanobacteria	1173027	Bacteria	Cyanobacteria	NA	Oscillatoriales	Microcoleaceae	Microcoleus	NA	11	PRJNA158839	SAMN02261351	79665100	6337	-	CP003631.1;CP003635.1;CP003633.1;CP003636.1;CP003638.1;CP003630.1;CP003632.1;CP003634.1;CP003637.1	-	ftp://ftp.ncbi.nlm.nih.gov/genomes/all/GCA/000/317/515/GCA_000317515.1_ASM31751v1	Microcoleus_sp_PCC_7113	/nobackup/genomicData/Microcoleus_sp_PCC_7113/GCA_000317515.1_ASM31751v1_genomic.fna	/nobackup/genomicData/Microcoleus_sp_PCC_7113/GCA_000317515.1_ASM31751v1_protein.faa	/nobackup/genomicData/Microcoleus_sp_PCC_7113//Microcoleus_sp_PCC_7113.16S_rRNA.fasta	/nobackup/genomicData/Microcoleus_sp_PCC_7113//Microcoleus_sp_PCC_7113.23S_rRNA.fasta	Microc
GCA_000317495.1	Crinalium epipsammum PCC 9333	genbank	Cyanobacteria	1173022	Bacteria	Cyanobacteria	NA	Oscillatoriales	Gomontiellaceae	Crinalium	Crinalium epipsammum	11	PRJNA158835	SAMN02261349	56204100	4706	-	CP003625.1;CP003623.1;CP003620.1;CP003624.1;CP003627.1;CP003621.1;CP003622.1;CP003626.1;CP003628.1	-	ftp://ftp.ncbi.nlm.nih.gov/genomes/all/GCA/000/317/495/GCA_000317495.1_ASM31749v1	Crinalium_epipsammum_PCC_9333	/nobackup/genomicData/Crinalium_epipsammum_PCC_9333/GCA_000317495.1_ASM31749v1_genomic.fna	/nobackup/genomicData/Crinalium_epipsammum_PCC_9333/GCA_000317495.1_ASM31749v1_protein.faa	/nobackup/genomicData/Crinalium_epipsammum_PCC_9333//Crinalium_epipsammum_PCC_9333.16S_rRNA.fasta	/nobackup/genomicData/Crinalium_epipsammum_PCC_9333//Crinalium_epipsammum_PCC_9333.23S_rRNA.fasta	CriEpi
GCA_000147335.1	Cyanothece sp. PCC 7822	genbank	Cyanobacteria	497965	Bacteria	Cyanobacteria	NA	Oscillatoriales	Cyanothecaceae	Cyanothece	NA	11	PRJNA28535	SAMN00000663	78419500	6625	-	CP002198.1;CP002202.1;CP002201.1;CP002200.1;CP002203.1;CP002204.1;CP002199.1	-	ftp://ftp.ncbi.nlm.nih.gov/genomes/all/GCA/000/147/335/GCA_000147335.1_ASM14733v1	Cyanothece_sp_PCC_7822	/nobackup/genomicData/Cyanothece_sp_PCC_7822/GCA_000147335.1_ASM14733v1_genomic.fna	/nobackup/genomicData/Cyanothece_sp_PCC_7822/GCA_000147335.1_ASM14733v1_protein.faa	/nobackup/genomicData/Cyanothece_sp_PCC_7822//Cyanothece_sp_PCC_7822.16S_rRNA.fasta	/nobackup/genomicData/Cyanothece_sp_PCC_7822//Cyanothece_sp_PCC_7822.23S_rRNA.fasta	Cyanot
GCA_000315565.1	Mastigocladopsis repens PCC 10914	genbank	Cyanobacteria	221288	Bacteria	Cyanobacteria	NA	Nostocales	Symphyonemataceae	Mastigocladopsis	Mastigocladopsis repens	11	PRJNA158735	SAMN02261251	64656500	5323	-	-	ALVW00000000.1	ftp://ftp.ncbi.nlm.nih.gov/genomes/all/GCA/000/315/565/GCA_000315565.1_ASM31556v1	Mastigocladopsis_repens_PCC_1	/nobackup/genomicData/Mastigocladopsis_repens_PCC_1/GCA_000315565.1_ASM31556v1_genomic.fna	/nobackup/genomicData/Mastigocladopsis_repens_PCC_1//Mastigocladopsis_repens_PCC_1.faa	/nobackup/genomicData/Mastigocladopsis_repens_PCC_1//Mastigocladopsis_repens_PCC_1.16S_rRNA.fasta	/nobackup/genomicData/Mastigocladopsis_repens_PCC_1//Mastigocladopsis_repens_PCC_1.23S_rRNA.fasta	MasRep
GCA_000316665.1	Rivularia sp. PCC 7116	genbank	Cyanobacteria	373994	Bacteria	Cyanobacteria	NA	Nostocales	Rivulariaceae	Rivularia	NA	11	PRJNA63147	SAMN02232049	87287700	6481	-	CP003550.1;CP003551.1;CP003549.1	-	ftp://ftp.ncbi.nlm.nih.gov/genomes/all/GCA/000/316/665/GCA_000316665.1_ASM31666v1	Rivularia_sp_PCC_7116	/nobackup/genomicData/Rivularia_sp_PCC_7116/GCA_000316665.1_ASM31666v1_genomic.fna	/nobackup/genomicData/Rivularia_sp_PCC_7116/GCA_000316665.1_ASM31666v1_protein.faa	/nobackup/genomicData/Rivularia_sp_PCC_7116//Rivularia_sp_PCC_7116.16S_rRNA.fasta	/nobackup/genomicData/Rivularia_sp_PCC_7116//Rivularia_sp_PCC_7116.23S_rRNA.fasta	Rivula
GCA_000346485.2	Scytonema hofmannii PCC 7110	genbank	Cyanobacteria	128403	Bacteria	Cyanobacteria	NA	Nostocales	Scytonemataceae	Scytonema	Scytonema hofmannii	11	PRJNA157363	SAMN02469880	122944000	9871	-	-	ANNX00000000.2	ftp://ftp.ncbi.nlm.nih.gov/genomes/all/GCA/000/346/485/GCA_000346485.2_ASM34648v2	Scytonema_hofmannii_PCC_7110	/nobackup/genomicData/Scytonema_hofmannii_PCC_7110/GCA_000346485.2_ASM34648v2_genomic.fna	/nobackup/genomicData/Scytonema_hofmannii_PCC_7110/GCA_000346485.2_ASM34648v2_protein.faa	/nobackup/genomicData/Scytonema_hofmannii_PCC_7110//Scytonema_hofmannii_PCC_7110.16S_rRNA.fasta	/nobackup/genomicData/Scytonema_hofmannii_PCC_7110//Scytonema_hofmannii_PCC_7110.23S_rRNA.fasta	ScyHof
GCA_000317025.1	Pleurocapsa sp. PCC 7327	genbank	Cyanobacteria	118163	Bacteria	Cyanobacteria	NA	Pleurocapsales	Hyellaceae	Pleurocapsa	Pleurocapsa minor	11	PRJNA158829	SAMN02261346	49868200	4252	-	CP003590.1	-	ftp://ftp.ncbi.nlm.nih.gov/genomes/all/GCA/000/317/025/GCA_000317025.1_ASM31702v1	Pleurocapsa_sp_PCC_7327	/nobackup/genomicData/Pleurocapsa_sp_PCC_7327/GCA_000317025.1_ASM31702v1_genomic.fna	/nobackup/genomicData/Pleurocapsa_sp_PCC_7327/GCA_000317025.1_ASM31702v1_protein.faa	/nobackup/genomicData/Pleurocapsa_sp_PCC_7327//Pleurocapsa_sp_PCC_7327.16S_rRNA.fasta	/nobackup/genomicData/Pleurocapsa_sp_PCC_7327//Pleurocapsa_sp_PCC_7327.23S_rRNA.fasta	PleMin
GCA_000380225.1	filamentous cyanobacterium ESFC-1	genbank	Cyanobacteria	1128427	Bacteria	Cyanobacteria	NA	Oscillatoriales	NA	NA	NA	11	PRJNA165547	SAMN02256433	56320400	4712	-	-	ARCP00000000.1	ftp://ftp.ncbi.nlm.nih.gov/genomes/all/GCA/000/380/225/GCA_000380225.1_ASM38022v1	filamentous_cyanobacterium_ES	/nobackup/genomicData/filamentous_cyanobacterium_ES/GCA_000380225.1_ASM38022v1_genomic.fna	/nobackup/genomicData/filamentous_cyanobacterium_ES//filamentous_cyanobacterium_ES.faa	/nobackup/genomicData/filamentous_cyanobacterium_ES//filamentous_cyanobacterium_ES.16S_rRNA.fasta	/nobackup/genomicData/filamentous_cyanobacterium_ES//filamentous_cyanobacterium_ES.23S_rRNA.fasta	ESFC10
GCA_000934435.1	Mastigocladus laminosus UU774	genbank	Cyanobacteria	1594576	Bacteria	Cyanobacteria	NA	Nostocales	Hapalosiphonaceae	Mastigocladus	Mastigocladus laminosus	11	PRJNA272369	SAMN03281003	85601800	5514	-	-	JXIJ00000000.1	ftp://ftp.ncbi.nlm.nih.gov/genomes/all/GCA/000/934/435/GCA_000934435.1_ASM93443v1	Mastigocladus_laminosus_UU774	/nobackup/genomicData/Mastigocladus_laminosus_UU774/GCA_000934435.1_ASM93443v1_genomic.fna	/nobackup/genomicData/Mastigocladus_laminosus_UU774/GCA_000934435.1_ASM93443v1_protein.faa	-	-	MasLam
GCA_001698425.1	Oscillatoriales cyanobacterium USR001	genbank	Cyanobacteria	1880991	Bacteria	Cyanobacteria	NA	Oscillatoriales	NA	NA	NA	11	PRJNA329643	SAMN05416373	58727900	4908	-	-	MBRE00000000.1	ftp://ftp.ncbi.nlm.nih.gov/genomes/all/GCA/001/698/425/GCA_001698425.1_ASM169842v1	Oscillatoriales_cyanobacteriu	/nobackup/genomicData/Oscillatoriales_cyanobacteriu/GCA_001698425.1_ASM169842v1_genomic.fna	/nobackup/genomicData/Oscillatoriales_cyanobacteriu/GCA_001698425.1_ASM169842v1_protein.faa	/nobackup/genomicData/Oscillatoriales_cyanobacteriu//Oscillatoriales_cyanobacteriu.16S_rRNA.fasta	/nobackup/genomicData/Oscillatoriales_cyanobacteriu//Oscillatoriales_cyanobacteriu.23S_rRNA.fasta	USR001
GCA_000332055.1	Xenococcus sp. PCC 7305	genbank	Cyanobacteria	102125	Bacteria	Cyanobacteria	NA	Pleurocapsales	Xenococcaceae	Xenococcus	NA	11	PRJNA159499	SAMN02261354	59296400	4992	-	-	ALVZ00000000.1	ftp://ftp.ncbi.nlm.nih.gov/genomes/all/GCA/000/332/055/GCA_000332055.1_ASM33205v1	Xenococcus_sp_PCC_7305	/nobackup/genomicData/Xenococcus_sp_PCC_7305/GCA_000332055.1_ASM33205v1_genomic.fna	/nobackup/genomicData/Xenococcus_sp_PCC_7305/GCA_000332055.1_ASM33205v1_protein.faa	/nobackup/genomicData/Xenococcus_sp_PCC_7305//Xenococcus_sp_PCC_7305.16S_rRNA.fasta	/nobackup/genomicData/Xenococcus_sp_PCC_7305//Xenococcus_sp_PCC_7305.23S_rRNA.fasta	Xenoco
GCA_000314005.1	Spirulina subsalsa PCC 9445	genbank	Cyanobacteria	1173029	Bacteria	Cyanobacteria	NA	Spirulinales	Spirulinaceae	Spirulina	Spirulina subsalsa	11	PRJNA158827	SAMN02261255	53236000	4301	-	-	ALVR00000000.1	ftp://ftp.ncbi.nlm.nih.gov/genomes/all/GCA/000/314/005/GCA_000314005.1_ASM31400v1	Spirulina_subsalsa_PCC_9445	/nobackup/genomicData/Spirulina_subsalsa_PCC_9445/GCA_000314005.1_ASM31400v1_genomic.fna	/nobackup/genomicData/Spirulina_subsalsa_PCC_9445//Spirulina_subsalsa_PCC_9445.faa	/nobackup/genomicData/Spirulina_subsalsa_PCC_9445//Spirulina_subsalsa_PCC_9445.16S_rRNA.fasta	/nobackup/genomicData/Spirulina_subsalsa_PCC_9445//Spirulina_subsalsa_PCC_9445.23S_rRNA.fasta	SpiSub
GCA_000317575.1	Stanieria cyanosphaera PCC 7437	genbank	Cyanobacteria	111780	Bacteria	Cyanobacteria	NA	Pleurocapsales	Dermocarpellaceae	Stanieria	Stanieria cyanosphaera	11	PRJNA158877	SAMN02261352	55449900	4742	-	CP003658.1;CP003654.1;CP003655.1;CP003653.1;CP003657.1;CP003656.1	-	ftp://ftp.ncbi.nlm.nih.gov/genomes/all/GCA/000/317/575/GCA_000317575.1_ASM31757v1	Stanieria_cyanosphaera_PCC_74	/nobackup/genomicData/Stanieria_cyanosphaera_PCC_74/GCA_000317575.1_ASM31757v1_genomic.fna	/nobackup/genomicData/Stanieria_cyanosphaera_PCC_74/GCA_000317575.1_ASM31757v1_protein.faa	/nobackup/genomicData/Stanieria_cyanosphaera_PCC_74//Stanieria_cyanosphaera_PCC_74.16S_rRNA.fasta	/nobackup/genomicData/Stanieria_cyanosphaera_PCC_74//Stanieria_cyanosphaera_PCC_74.23S_rRNA.fasta	StaCya
GCA_000317475.1	Oscillatoria nigro-viridis PCC 7112	genbank	Cyanobacteria	179408	Bacteria	Cyanobacteria	NA	Oscillatoriales	Oscillatoriaceae	Oscillatoria	Oscillatoria nigro-viridis	11	PRJNA158711	SAMN02261335	82722500	6419	-	CP003616.1;CP003614.1;CP003618.1;CP003617.1;CP003619.1;CP003615.1	-	ftp://ftp.ncbi.nlm.nih.gov/genomes/all/GCA/000/317/475/GCA_000317475.1_ASM31747v1	Oscillatoria_nigro_viridis_PC	/nobackup/genomicData/Oscillatoria_nigro_viridis_PC/GCA_000317475.1_ASM31747v1_genomic.fna	/nobackup/genomicData/Oscillatoria_nigro_viridis_PC/GCA_000317475.1_ASM31747v1_protein.faa	/nobackup/genomicData/Oscillatoria_nigro_viridis_PC//Oscillatoria_nigro_viridis_PC.16S_rRNA.fasta	/nobackup/genomicData/Oscillatoria_nigro_viridis_PC//Oscillatoria_nigro_viridis_PC.23S_rRNA.fasta	OscNig
GCA_000018105.1	Acaryochloris marina MBIC11017	genbank	Cyanobacteria	329726	Bacteria	Cyanobacteria	NA	Synechococcales	Acaryochloridaceae	Acaryochloris	Acaryochloris marina	11	PRJNA12997	SAMN02604308	83616000	7179	-	CP000839.1;CP000842.1;CP000844.1;CP000828.1;CP000841.1;CP000840.1;CP000838.1;CP000843.1;CP000846.1;CP000845.1	-	ftp://ftp.ncbi.nlm.nih.gov/genomes/all/GCA/000/018/105/GCA_000018105.1_ASM1810v1	Acaryochloris_marina_MBIC1101	/nobackup/genomicData/Acaryochloris_marina_MBIC1101/GCA_000018105.1_ASM1810v1_genomic.fna	/nobackup/genomicData/Acaryochloris_marina_MBIC1101/GCA_000018105.1_ASM1810v1_protein.faa	/nobackup/genomicData/Acaryochloris_marina_MBIC1101//Acaryochloris_marina_MBIC1101.16S_rRNA.fasta	/nobackup/genomicData/Acaryochloris_marina_MBIC1101//Acaryochloris_marina_MBIC1101.23S_rRNA.fasta	AcaMar
GCA_000317065.1	Pseudanabaena sp. PCC 7367	genbank	Cyanobacteria	82654	Bacteria	Cyanobacteria	NA	Synechococcales	Pseudanabaenaceae	Pseudanabaena	NA	11	PRJNA158713	SAMN02261336	48856800	3790	-	CP003593.1;CP003592.1	-	ftp://ftp.ncbi.nlm.nih.gov/genomes/all/GCA/000/317/065/GCA_000317065.1_ASM31706v1	Pseudanabaena_sp_PCC_7367	/nobackup/genomicData/Pseudanabaena_sp_PCC_7367/GCA_000317065.1_ASM31706v1_genomic.fna	/nobackup/genomicData/Pseudanabaena_sp_PCC_7367/GCA_000317065.1_ASM31706v1_protein.faa	/nobackup/genomicData/Pseudanabaena_sp_PCC_7367//Pseudanabaena_sp_PCC_7367.16S_rRNA.fasta	/nobackup/genomicData/Pseudanabaena_sp_PCC_7367//Pseudanabaena_sp_PCC_7367.23S_rRNA.fasta	Pseuda
GCA_000007925.1	Prochlorococcus marinus subsp. marinus str. CCMP1375	genbank	Cyanobacteria	167539	Bacteria	Cyanobacteria	NA	Synechococcales	Prochloraceae	Prochlorococcus	Prochlorococcus marinus	11	PRJNA419	SAMN02603142	17510800	1882	-	AE017126.1	-	ftp://ftp.ncbi.nlm.nih.gov/genomes/all/GCA/000/007/925/GCA_000007925.1_ASM792v1	Prochlorococcus_marinus_subsp	/nobackup/genomicData/Prochlorococcus_marinus_subsp/GCA_000007925.1_ASM792v1_genomic.fna	/nobackup/genomicData/Prochlorococcus_marinus_subsp/GCA_000007925.1_ASM792v1_protein.faa	/nobackup/genomicData/Prochlorococcus_marinus_subsp//Prochlorococcus_marinus_subsp.16S_rRNA.fasta	/nobackup/genomicData/Prochlorococcus_marinus_subsp//Prochlorococcus_marinus_subsp.23S_rRNA.fasta	ProMar
GCA_000316605.1	Leptolyngbya sp. PCC 7376	genbank	Cyanobacteria	111781	Bacteria	Cyanobacteria	NA	Synechococcales	Leptolyngbyaceae	Leptolyngbya	NA	11	PRJNA43487	SAMN02232033	51259500	4407	-	CP003946.1	-	ftp://ftp.ncbi.nlm.nih.gov/genomes/all/GCA/000/316/605/GCA_000316605.1_ASM31660v1	Leptolyngbya_sp_PCC_7376	/nobackup/genomicData/Leptolyngbya_sp_PCC_7376/GCA_000316605.1_ASM31660v1_genomic.fna	/nobackup/genomicData/Leptolyngbya_sp_PCC_7376/GCA_000316605.1_ASM31660v1_protein.faa	/nobackup/genomicData/Leptolyngbya_sp_PCC_7376//Leptolyngbya_sp_PCC_7376.16S_rRNA.fasta	/nobackup/genomicData/Leptolyngbya_sp_PCC_7376//Leptolyngbya_sp_PCC_7376.23S_rRNA.fasta	Leptol
GCA_000009725.1	Synechocystis sp. PCC 6803	genbank	Cyanobacteria	1148	Bacteria	Cyanobacteria	NA	Synechococcales	Merismopediaceae	Synechocystis	NA	11	PRJNA60	SAMD00061113	39470200	3602	-	AP006585.1;AP004312.1;AP004310.1;BA000022.2;AP004311.1	-	ftp://ftp.ncbi.nlm.nih.gov/genomes/all/GCA/000/009/725/GCA_000009725.1_ASM972v1	Synechocystis_sp_PCC_6803	/nobackup/genomicData/Synechocystis_sp_PCC_6803/GCA_000009725.1_ASM972v1_genomic.fna	/nobackup/genomicData/Synechocystis_sp_PCC_6803/GCA_000009725.1_ASM972v1_protein.faa	/nobackup/genomicData/Synechocystis_sp_PCC_6803//Synechocystis_sp_PCC_6803.16S_rRNA.fasta	/nobackup/genomicData/Synechocystis_sp_PCC_6803//Synechocystis_sp_PCC_6803.23S_rRNA.fasta	Synech
GCA_000317145.1	Chamaesiphon minutus PCC 6605	genbank	Cyanobacteria	1173020	Bacteria	Cyanobacteria	NA	Synechococcales	Chamaesiphonaceae	Chamaesiphon	Chamaesiphon minutus	11	PRJNA158825	SAMN02261345	67617600	5956	-	CP003600.1;CP003602.1;CP003601.1	-	ftp://ftp.ncbi.nlm.nih.gov/genomes/all/GCA/000/317/145/GCA_000317145.1_ASM31714v1	Chamaesiphon_minutus_PCC_6605	/nobackup/genomicData/Chamaesiphon_minutus_PCC_6605/GCA_000317145.1_ASM31714v1_genomic.fna	/nobackup/genomicData/Chamaesiphon_minutus_PCC_6605/GCA_000317145.1_ASM31714v1_protein.faa	/nobackup/genomicData/Chamaesiphon_minutus_PCC_6605//Chamaesiphon_minutus_PCC_6605.16S_rRNA.fasta	/nobackup/genomicData/Chamaesiphon_minutus_PCC_6605//Chamaesiphon_minutus_PCC_6605.23S_rRNA.fasta	ChaMin
GCA_000011345.1	Thermosynechococcus elongatus BP-1	genbank	Cyanobacteria	197221	Bacteria	Cyanobacteria	NA	Synechococcales	Synechococcaceae	Thermosynechococcus	Thermosynechococcus elongatus	11	PRJNA308	SAMD00061106	25938600	2476	-	BA000039.2	-	ftp://ftp.ncbi.nlm.nih.gov/genomes/all/GCA/000/011/345/GCA_000011345.1_ASM1134v1	Thermosynechococcus_elongatus	/nobackup/genomicData/Thermosynechococcus_elongatus/GCA_000011345.1_ASM1134v1_genomic.fna	/nobackup/genomicData/Thermosynechococcus_elongatus/GCA_000011345.1_ASM1134v1_protein.faa	/nobackup/genomicData/Thermosynechococcus_elongatus//Thermosynechococcus_elongatus.16S_rRNA.fasta	/nobackup/genomicData/Thermosynechococcus_elongatus//Thermosynechococcus_elongatus.23S_rRNA.fasta	TheElo
GCA_000760695.2	Tolypothrix bouteillei VB521301	genbank	Cyanobacteria	1479485	Bacteria	Cyanobacteria	NA	Nostocales	Tolypothrichaceae	Tolypothrix	Tolypothrix bouteillei	11	PRJNA242379	SAMN02697214	115723000	8188	-	-	JHEG00000000.2	ftp://ftp.ncbi.nlm.nih.gov/genomes/all/GCA/000/760/695/GCA_000760695.2_ASM76069v2	Tolypothrix_bouteillei_VB5213	/nobackup/genomicData/Tolypothrix_bouteillei_VB5213/GCA_000760695.2_ASM76069v2_genomic.fna	/nobackup/genomicData/Tolypothrix_bouteillei_VB5213/GCA_000760695.2_ASM76069v2_protein.faa	-	/nobackup/genomicData/Tolypothrix_bouteillei_VB5213//Tolypothrix_bouteillei_VB5213.23S_rRNA.fasta	TolBou
GCA_000423825.1	Thermithiobacillus tepidarius DSM 3134	genbank	Proteobacteria	1123368	Bacteria	Proteobacteria	Acidithiobacillia	Acidithiobacillales	Thermithiobacillaceae	Thermithiobacillus	Thermithiobacillus tepidarius	11	PRJNA185671	SAMN02441488	29585000	2750	-	-	AUIS00000000.1	ftp://ftp.ncbi.nlm.nih.gov/genomes/all/GCA/000/423/825/GCA_000423825.1_ASM42382v1	Thermithiobacillus_tepidarius	/nobackup/genomicData/Thermithiobacillus_tepidarius/GCA_000423825.1_ASM42382v1_genomic.fna	/nobackup/genomicData/Thermithiobacillus_tepidarius//Thermithiobacillus_tepidarius.faa	/nobackup/genomicData/Thermithiobacillus_tepidarius//Thermithiobacillus_tepidarius.16S_rRNA.fasta	/nobackup/genomicData/Thermithiobacillus_tepidarius//Thermithiobacillus_tepidarius.23S_rRNA.fasta	TheTep
GCA_001304445.1	Acidithiobacillales bacterium SG8_45	genbank	Proteobacteria	1703383	Bacteria	Proteobacteria	Acidithiobacillia	Acidithiobacillales	NA	NA	NA	11	PRJNA270657	SAMN03994182	22830800	2094	-	-	LJTU00000000.1	ftp://ftp.ncbi.nlm.nih.gov/genomes/all/GCA/001/304/445/GCA_001304445.1_ASM130444v1	Acidithiobacillales_bacterium	/nobackup/genomicData/Acidithiobacillales_bacterium/GCA_001304445.1_ASM130444v1_genomic.fna	/nobackup/genomicData/Acidithiobacillales_bacterium/GCA_001304445.1_ASM130444v1_protein.faa	-	-	SG8450
GCA_000375545.1	Kordiimonas gwangyangensis DSM 19435 = JCM 12864	genbank	Proteobacteria	1122137	Bacteria	Proteobacteria	Alphaproteobacteria	Kordiimonadales	Kordiimonadaceae	Kordiimonas	Kordiimonas gwangyangensis	11	PRJNA169819	SAMN02441395	40822500	3637	-	-	AQXF00000000.1	ftp://ftp.ncbi.nlm.nih.gov/genomes/all/GCA/000/375/545/GCA_000375545.1_ASM37554v1	Kordiimonas_gwangyangensis_DS	/nobackup/genomicData/Kordiimonas_gwangyangensis_DS/GCA_000375545.1_ASM37554v1_genomic.fna	/nobackup/genomicData/Kordiimonas_gwangyangensis_DS//Kordiimonas_gwangyangensis_DS.faa	/nobackup/genomicData/Kordiimonas_gwangyangensis_DS//Kordiimonas_gwangyangensis_DS.16S_rRNA.fasta	/nobackup/genomicData/Kordiimonas_gwangyangensis_DS//Kordiimonas_gwangyangensis_DS.23S_rRNA.fasta	KorGwa
GCA_000427665.1	Geminicoccus roseus DSM 18922	genbank	Proteobacteria	1089551	Bacteria	Proteobacteria	Alphaproteobacteria	NA	NA	Geminicoccus	Geminicoccus roseus	11	PRJNA84367	SAMN02441221	56983700	4964	-	-	ATYL00000000.1	ftp://ftp.ncbi.nlm.nih.gov/genomes/all/GCA/000/427/665/GCA_000427665.1_ASM42766v1	Geminicoccus_roseus_DSM_18922	/nobackup/genomicData/Geminicoccus_roseus_DSM_18922/GCA_000427665.1_ASM42766v1_genomic.fna	/nobackup/genomicData/Geminicoccus_roseus_DSM_18922//Geminicoccus_roseus_DSM_18922.faa	/nobackup/genomicData/Geminicoccus_roseus_DSM_18922//Geminicoccus_roseus_DSM_18922.16S_rRNA.fasta	/nobackup/genomicData/Geminicoccus_roseus_DSM_18922//Geminicoccus_roseus_DSM_18922.23S_rRNA.fasta	GemRos
GCA_000024465.1	Candidatus Puniceispirillum marinum IMCC1322	genbank	Proteobacteria	488538	Bacteria	Proteobacteria	Alphaproteobacteria	NA	NA	Candidatus Puniceispirillum	Candidatus Puniceispirillum marinum	11	PRJNA28081	SAMN02603472	27535300	2538	-	CP001751.1	-	ftp://ftp.ncbi.nlm.nih.gov/genomes/all/GCA/000/024/465/GCA_000024465.1_ASM2446v1	Ca_Puniceispirillum_marinum_I	/nobackup/genomicData/Ca_Puniceispirillum_marinum_I/GCA_000024465.1_ASM2446v1_genomic.fna	/nobackup/genomicData/Ca_Puniceispirillum_marinum_I/GCA_000024465.1_ASM2446v1_protein.faa	/nobackup/genomicData/Ca_Puniceispirillum_marinum_I//Ca_Puniceispirillum_marinum_I.16S_rRNA.fasta	/nobackup/genomicData/Ca_Puniceispirillum_marinum_I//Ca_Puniceispirillum_marinum_I.23S_rRNA.fasta	PunMar
GCA_000022005.1	Caulobacter crescentus NA1000	genbank	Proteobacteria	565050	Bacteria	Proteobacteria	Alphaproteobacteria	Caulobacterales	Caulobacteraceae	Caulobacter	Caulobacter vibrioides	11	PRJNA32027	SAMN02604151	40429300	3885	-	CP001340.1	-	ftp://ftp.ncbi.nlm.nih.gov/genomes/all/GCA/000/022/005/GCA_000022005.1_ASM2200v1	Caulobacter_crescentus_NA1000	/nobackup/genomicData/Caulobacter_crescentus_NA1000/GCA_000022005.1_ASM2200v1_genomic.fna	/nobackup/genomicData/Caulobacter_crescentus_NA1000/GCA_000022005.1_ASM2200v1_protein.faa	/nobackup/genomicData/Caulobacter_crescentus_NA1000//Caulobacter_crescentus_NA1000.16S_rRNA.fasta	/nobackup/genomicData/Caulobacter_crescentus_NA1000//Caulobacter_crescentus_NA1000.23S_rRNA.fasta	CauVib
GCA_000014865.1	Magnetococcus marinus MC-1	genbank	Proteobacteria	156889	Bacteria	Proteobacteria	Alphaproteobacteria	Magnetococcales	Magnetococcaceae	Magnetococcus	Magnetococcus marinus	11	PRJNA262	SAMN02598452	47195800	3729	-	CP000471.1	-	ftp://ftp.ncbi.nlm.nih.gov/genomes/all/GCA/000/014/865/GCA_000014865.1_ASM1486v1	Magnetococcus_marinus_MC_1	/nobackup/genomicData/Magnetococcus_marinus_MC_1/GCA_000014865.1_ASM1486v1_genomic.fna	/nobackup/genomicData/Magnetococcus_marinus_MC_1/GCA_000014865.1_ASM1486v1_protein.faa	/nobackup/genomicData/Magnetococcus_marinus_MC_1//Magnetococcus_marinus_MC_1.16S_rRNA.fasta	/nobackup/genomicData/Magnetococcus_marinus_MC_1//Magnetococcus_marinus_MC_1.23S_rRNA.fasta	MagMar
GCA_000348745.1	Micavibrio aeruginosavorus EPB	genbank	Proteobacteria	349215	Bacteria	Proteobacteria	Alphaproteobacteria	NA	NA	Micavibrio	Micavibrio aeruginosavorus	11	PRJNA163341	SAMN02604326	24586100	2272	-	CP003538.1	-	ftp://ftp.ncbi.nlm.nih.gov/genomes/all/GCA/000/348/745/GCA_000348745.1_ASM34874v1	Micavibrio_aeruginosavorus_EP	/nobackup/genomicData/Micavibrio_aeruginosavorus_EP/GCA_000348745.1_ASM34874v1_genomic.fna	/nobackup/genomicData/Micavibrio_aeruginosavorus_EP/GCA_000348745.1_ASM34874v1_protein.faa	/nobackup/genomicData/Micavibrio_aeruginosavorus_EP//Micavibrio_aeruginosavorus_EP.16S_rRNA.fasta	/nobackup/genomicData/Micavibrio_aeruginosavorus_EP//Micavibrio_aeruginosavorus_EP.23S_rRNA.fasta	MicAeu
GCA_000299115.1	alpha proteobacterium HIMB59	genbank	Proteobacteria	744985	Bacteria	Proteobacteria	Alphaproteobacteria	Pelagibacterales	Pelagibacteraceae	NA	NA	11	PRJNA46519	SAMN00010387	14101300	1467	-	CP003801.1	-	ftp://ftp.ncbi.nlm.nih.gov/genomes/all/GCA/000/299/115/GCA_000299115.1_ASM29911v1	alpha_proteobacterium_HIMB59	/nobackup/genomicData/alpha_proteobacterium_HIMB59/GCA_000299115.1_ASM29911v1_genomic.fna	/nobackup/genomicData/alpha_proteobacterium_HIMB59/GCA_000299115.1_ASM29911v1_protein.faa	/nobackup/genomicData/alpha_proteobacterium_HIMB59//alpha_proteobacterium_HIMB59.16S_rRNA.fasta	/nobackup/genomicData/alpha_proteobacterium_HIMB59//alpha_proteobacterium_HIMB59.23S_rRNA.fasta	HIMB59
GCA_000192745.1	Polymorphum gilvum SL003B-26A1	genbank	Proteobacteria	991905	Bacteria	Proteobacteria	Alphaproteobacteria	NA	NA	Polymorphum	Polymorphum gilvum	11	PRJNA63293	SAMN02603150	47189600	4318	-	CP002568.1;CP002569.1	-	ftp://ftp.ncbi.nlm.nih.gov/genomes/all/GCA/000/192/745/GCA_000192745.1_ASM19274v1	Polymorphum_gilvum_SL003B_26A	/nobackup/genomicData/Polymorphum_gilvum_SL003B_26A/GCA_000192745.1_ASM19274v1_genomic.fna	/nobackup/genomicData/Polymorphum_gilvum_SL003B_26A/GCA_000192745.1_ASM19274v1_protein.faa	/nobackup/genomicData/Polymorphum_gilvum_SL003B_26A//Polymorphum_gilvum_SL003B_26A.16S_rRNA.fasta	/nobackup/genomicData/Polymorphum_gilvum_SL003B_26A//Polymorphum_gilvum_SL003B_26A.23S_rRNA.fasta	PolGil
GCA_001578105.1	Martelella sp. AD-3	genbank	Proteobacteria	686597	Bacteria	Proteobacteria	Alphaproteobacteria	Rhizobiales	Aurantimonadaceae	Martelella	NA	11	PRJNA310308	SAMN04450245	50360100	4523	-	CP014277.1;CP014275.1;CP014276.1	-	ftp://ftp.ncbi.nlm.nih.gov/genomes/all/GCA/001/578/105/GCA_001578105.1_ASM157810v1	Martelella_sp_AD_3	/nobackup/genomicData/Martelella_sp_AD_3/GCA_001578105.1_ASM157810v1_genomic.fna	/nobackup/genomicData/Martelella_sp_AD_3/GCA_001578105.1_ASM157810v1_protein.faa	/nobackup/genomicData/Martelella_sp_AD_3//Martelella_sp_AD_3.16S_rRNA.fasta	/nobackup/genomicData/Martelella_sp_AD_3//Martelella_sp_AD_3.23S_rRNA.fasta	Martel
GCA_000746275.1	Thermopetrobacter sp. TC1	genbank	Proteobacteria	1495045	Bacteria	Proteobacteria	Alphaproteobacteria	NA	NA	Thermopetrobacter	NA	11	PRJNA245741	SAMN02746018	26089200	2110	-	-	JQKX00000000.1	ftp://ftp.ncbi.nlm.nih.gov/genomes/all/GCA/000/746/275/GCA_000746275.1_ASM74627v1	Thermopetrobacter_sp_TC1	/nobackup/genomicData/Thermopetrobacter_sp_TC1/GCA_000746275.1_ASM74627v1_genomic.fna	/nobackup/genomicData/Thermopetrobacter_sp_TC1//Thermopetrobacter_sp_TC1.faa	/nobackup/genomicData/Thermopetrobacter_sp_TC1//Thermopetrobacter_sp_TC1.16S_rRNA.fasta	/nobackup/genomicData/Thermopetrobacter_sp_TC1//Thermopetrobacter_sp_TC1.23S_rRNA.fasta	Thermo
GCA_000019845.1	Beijerinckia indica subsp. indica ATCC 9039	genbank	Proteobacteria	395963	Bacteria	Proteobacteria	Alphaproteobacteria	Rhizobiales	Beijerinckiaceae	Beijerinckia	Beijerinckia indica	11	PRJNA20841	SAMN02598441	44186200	3788	-	CP001016.1;CP001018.1;CP001017.1	-	ftp://ftp.ncbi.nlm.nih.gov/genomes/all/GCA/000/019/845/GCA_000019845.1_ASM1984v1	Beijerinckia_indica_subsp_ind	/nobackup/genomicData/Beijerinckia_indica_subsp_ind/GCA_000019845.1_ASM1984v1_genomic.fna	/nobackup/genomicData/Beijerinckia_indica_subsp_ind/GCA_000019845.1_ASM1984v1_protein.faa	/nobackup/genomicData/Beijerinckia_indica_subsp_ind//Beijerinckia_indica_subsp_ind.16S_rRNA.fasta	/nobackup/genomicData/Beijerinckia_indica_subsp_ind//Beijerinckia_indica_subsp_ind.23S_rRNA.fasta	BeiInd
GCA_000152825.2	Parvularcula bermudensis HTCC2503	genbank	Proteobacteria	314260	Bacteria	Proteobacteria	Alphaproteobacteria	Parvularculales	Parvularculaceae	Parvularcula	Parvularcula bermudensis	11	PRJNA13509	SAMN02603918	29026400	2601	-	CP002156.1	-	ftp://ftp.ncbi.nlm.nih.gov/genomes/all/GCA/000/152/825/GCA_000152825.2_ASM15282v2	Parvularcula_bermudensis_HTCC	/nobackup/genomicData/Parvularcula_bermudensis_HTCC/GCA_000152825.2_ASM15282v2_genomic.fna	/nobackup/genomicData/Parvularcula_bermudensis_HTCC/GCA_000152825.2_ASM15282v2_protein.faa	/nobackup/genomicData/Parvularcula_bermudensis_HTCC//Parvularcula_bermudensis_HTCC.16S_rRNA.fasta	/nobackup/genomicData/Parvularcula_bermudensis_HTCC//Parvularcula_bermudensis_HTCC.23S_rRNA.fasta	ParBer
GCA_000374005.1	Kiloniella laminariae DSM 19542	genbank	Proteobacteria	1122135	Bacteria	Proteobacteria	Alphaproteobacteria	Kiloniellales	Kiloniellaceae	Kiloniella	Kiloniella laminariae	11	PRJNA169821	SAMN02441694	44389400	4056	-	-	AREZ00000000.1	ftp://ftp.ncbi.nlm.nih.gov/genomes/all/GCA/000/374/005/GCA_000374005.1_ASM37400v1	Kiloniella_laminariae_DSM_195	/nobackup/genomicData/Kiloniella_laminariae_DSM_195/GCA_000374005.1_ASM37400v1_genomic.fna	/nobackup/genomicData/Kiloniella_laminariae_DSM_195//Kiloniella_laminariae_DSM_195.faa	-	-	KilLam
GCA_000196435.1	Bartonella tribocorum CIP 105476	genbank	Proteobacteria	382640	Bacteria	Proteobacteria	Alphaproteobacteria	Rhizobiales	Bartonellaceae	Bartonella	Bartonella tribocorum	11	PRJNA28109	SAMEA3138339	26424000	2205	-	AM260525.1;AM260524.1	-	ftp://ftp.ncbi.nlm.nih.gov/genomes/all/GCA/000/196/435/GCA_000196435.1_ASM19643v1	Bartonella_tribocorum_CIP_105	/nobackup/genomicData/Bartonella_tribocorum_CIP_105/GCA_000196435.1_ASM19643v1_genomic.fna	/nobackup/genomicData/Bartonella_tribocorum_CIP_105/GCA_000196435.1_ASM19643v1_protein.faa	/nobackup/genomicData/Bartonella_tribocorum_CIP_105//Bartonella_tribocorum_CIP_105.16S_rRNA.fasta	/nobackup/genomicData/Bartonella_tribocorum_CIP_105//Bartonella_tribocorum_CIP_105.23S_rRNA.fasta	BarTri
GCA_001723355.1	Methyloceanibacter stevinii	genbank	Proteobacteria	1774970	Bacteria	Proteobacteria	Alphaproteobacteria	Rhizobiales	NA	Methyloceanibacter	NA	11	-	SAMN04328995	32161000	2802	-	-	LPWE00000000.1	ftp://ftp.ncbi.nlm.nih.gov/genomes/all/GCA/001/723/355/GCA_001723355.1_ASM172335v1	Methyloceanibacter_stevinii	/nobackup/genomicData/Methyloceanibacter_stevinii/GCA_001723355.1_ASM172335v1_genomic.fna	/nobackup/genomicData/Methyloceanibacter_stevinii/GCA_001723355.1_ASM172335v1_protein.faa	/nobackup/genomicData/Methyloceanibacter_stevinii//Methyloceanibacter_stevinii.16S_rRNA.fasta	/nobackup/genomicData/Methyloceanibacter_stevinii//Methyloceanibacter_stevinii.23S_rRNA.fasta	Methyc
GCA_001402915.1	Devosia sp. A16	genbank	Proteobacteria	1736675	Bacteria	Proteobacteria	Alphaproteobacteria	Rhizobiales	Hyphomicrobiaceae	Devosia	NA	11	PRJNA298125	SAMN04156589	50329900	4713	-	CP012945.1	-	ftp://ftp.ncbi.nlm.nih.gov/genomes/all/GCA/001/402/915/GCA_001402915.1_ASM140291v1	Devosia_sp_A16	/nobackup/genomicData/Devosia_sp_A16/GCA_001402915.1_ASM140291v1_genomic.fna	/nobackup/genomicData/Devosia_sp_A16//Devosia_sp_A16.faa	/nobackup/genomicData/Devosia_sp_A16//Devosia_sp_A16.16S_rRNA.fasta	/nobackup/genomicData/Devosia_sp_A16//Devosia_sp_A16.23S_rRNA.fasta	Devosi
GCA_000017405.1	Ochrobactrum anthropi ATCC 49188	genbank	Proteobacteria	439375	Bacteria	Proteobacteria	Alphaproteobacteria	Rhizobiales	Brucellaceae	Ochrobactrum	Ochrobactrum anthropi	11	PRJNA19485	SAMN02598421	52057800	4860	-	CP000762.1;CP000760.1;CP000761.1;CP000763.1;CP000759.1;CP000758.1	-	ftp://ftp.ncbi.nlm.nih.gov/genomes/all/GCA/000/017/405/GCA_000017405.1_ASM1740v1	Ochrobactrum_anthropi_ATCC_49	/nobackup/genomicData/Ochrobactrum_anthropi_ATCC_49/GCA_000017405.1_ASM1740v1_genomic.fna	/nobackup/genomicData/Ochrobactrum_anthropi_ATCC_49/GCA_000017405.1_ASM1740v1_protein.faa	/nobackup/genomicData/Ochrobactrum_anthropi_ATCC_49//Ochrobactrum_anthropi_ATCC_49.16S_rRNA.fasta	/nobackup/genomicData/Ochrobactrum_anthropi_ATCC_49//Ochrobactrum_anthropi_ATCC_49.23S_rRNA.fasta	OchAnt
GCA_000021505.1	Candidatus Hodgkinia cicadicola Dsem	genbank	Proteobacteria	573234	Bacteria	Proteobacteria	Alphaproteobacteria	Rhizobiales	NA	Candidatus Hodgkinia	Candidatus Hodgkinia cicadicola	4	PRJNA32135	SAMN02604136	1437950	169	-	-	-	ftp://ftp.ncbi.nlm.nih.gov/genomes/all/GCA/000/021/505/GCA_000021505.1_ASM2150v1	Ca_Hodgkinia_cicadicola_Dsem	/nobackup/genomicData/Ca_Hodgkinia_cicadicola_Dsem/GCA_000021505.1_ASM2150v1_genomic.fna	/nobackup/genomicData/Ca_Hodgkinia_cicadicola_Dsem/GCA_000021505.1_ASM2150v1_protein.faa	/nobackup/genomicData/Ca_Hodgkinia_cicadicola_Dsem//Ca_Hodgkinia_cicadicola_Dsem.16S_rRNA.fasta	/nobackup/genomicData/Ca_Hodgkinia_cicadicola_Dsem//Ca_Hodgkinia_cicadicola_Dsem.23S_rRNA.fasta	HodCic
GCA_000304315.1	Methylocystis sp. SC2	genbank	Proteobacteria	187303	Bacteria	Proteobacteria	Alphaproteobacteria	Rhizobiales	Methylocystaceae	Methylocystis	NA	11	PRJEB120	SAMEA2272070	37734400	3562	-	HE956757.1	-	ftp://ftp.ncbi.nlm.nih.gov/genomes/all/GCA/000/304/315/GCA_000304315.1_Msp_SC2	Methylocystis_sp_SC2	/nobackup/genomicData/Methylocystis_sp_SC2/GCA_000304315.1_Msp_SC2_genomic.fna	/nobackup/genomicData/Methylocystis_sp_SC2/GCA_000304315.1_Msp_SC2_protein.faa	/nobackup/genomicData/Methylocystis_sp_SC2//Methylocystis_sp_SC2.16S_rRNA.fasta	/nobackup/genomicData/Methylocystis_sp_SC2//Methylocystis_sp_SC2.23S_rRNA.fasta	Methyl
GCA_000699475.1	Candidatus Hodgkinia cicadicola	genbank	Proteobacteria	573658	Bacteria	Proteobacteria	Alphaproteobacteria	Rhizobiales	NA	Candidatus Hodgkinia	NA	4	PRJNA246493	SAMN02801810	1502970	170	-	-	-	ftp://ftp.ncbi.nlm.nih.gov/genomes/all/GCA/000/699/475/GCA_000699475.1_ASM69947v1	Ca_Hodgkinia_cicadicola	/nobackup/genomicData/Ca_Hodgkinia_cicadicola/GCA_000699475.1_ASM69947v1_genomic.fna	/nobackup/genomicData/Ca_Hodgkinia_cicadicola/GCA_000699475.1_ASM69947v1_protein.faa	/nobackup/genomicData/Ca_Hodgkinia_cicadicola//Ca_Hodgkinia_cicadicola.16S_rRNA.fasta	/nobackup/genomicData/Ca_Hodgkinia_cicadicola//Ca_Hodgkinia_cicadicola.23S_rRNA.fasta	Hodgki
GCA_000022085.1	Methylobacterium nodulans ORS 2060	genbank	Proteobacteria	460265	Bacteria	Proteobacteria	Alphaproteobacteria	Rhizobiales	Methylobacteriaceae	Methylobacterium	Methylobacterium nodulans	11	PRJNA20477	SAMN00000043	88390200	7831	-	CP001356.1;CP001353.1;CP001352.1;CP001350.1;CP001351.1;CP001354.1;CP001349.1;CP001355.1	-	ftp://ftp.ncbi.nlm.nih.gov/genomes/all/GCA/000/022/085/GCA_000022085.1_ASM2208v1	Methylobacterium_nodulans_ORS	/nobackup/genomicData/Methylobacterium_nodulans_ORS/GCA_000022085.1_ASM2208v1_genomic.fna	/nobackup/genomicData/Methylobacterium_nodulans_ORS/GCA_000022085.1_ASM2208v1_protein.faa	/nobackup/genomicData/Methylobacterium_nodulans_ORS//Methylobacterium_nodulans_ORS.16S_rRNA.fasta	/nobackup/genomicData/Methylobacterium_nodulans_ORS//Methylobacterium_nodulans_ORS.23S_rRNA.fasta	MetNod
GCA_000011365.1	Bradyrhizobium diazoefficiens USDA 110	genbank	Proteobacteria	224911	Bacteria	Proteobacteria	Alphaproteobacteria	Rhizobiales	Bradyrhizobiaceae	Bradyrhizobium	Bradyrhizobium diazoefficiens	11	PRJNA17	SAMD00061083	91058300	8317	-	BA000040.2	-	ftp://ftp.ncbi.nlm.nih.gov/genomes/all/GCA/000/011/365/GCA_000011365.1_ASM1136v1	Bradyrhizobium_diazoefficiens	/nobackup/genomicData/Bradyrhizobium_diazoefficiens/GCA_000011365.1_ASM1136v1_genomic.fna	/nobackup/genomicData/Bradyrhizobium_diazoefficiens/GCA_000011365.1_ASM1136v1_protein.faa	/nobackup/genomicData/Bradyrhizobium_diazoefficiens//Bradyrhizobium_diazoefficiens.16S_rRNA.fasta	/nobackup/genomicData/Bradyrhizobium_diazoefficiens//Bradyrhizobium_diazoefficiens.23S_rRNA.fasta	BraDia
GCA_000018545.1	Sinorhizobium fredii NGR234	genbank	Proteobacteria	394	Bacteria	Proteobacteria	Alphaproteobacteria	Rhizobiales	Rhizobiaceae	Sinorhizobium	Sinorhizobium fredii	11	PRJNA21101	SAMN02603283	68919000	6362	-	CP000874.1;U00090.2;CP001389.1	-	ftp://ftp.ncbi.nlm.nih.gov/genomes/all/GCA/000/018/545/GCA_000018545.1_ASM1854v1	Sinorhizobium_fredii_NGR234	/nobackup/genomicData/Sinorhizobium_fredii_NGR234/GCA_000018545.1_ASM1854v1_genomic.fna	/nobackup/genomicData/Sinorhizobium_fredii_NGR234/GCA_000018545.1_ASM1854v1_protein.faa	/nobackup/genomicData/Sinorhizobium_fredii_NGR234//Sinorhizobium_fredii_NGR234.16S_rRNA.fasta	/nobackup/genomicData/Sinorhizobium_fredii_NGR234//Sinorhizobium_fredii_NGR234.23S_rRNA.fasta	SinFre
GCA_000202835.1	Acidiphilium multivorum AIU301	genbank	Proteobacteria	926570	Bacteria	Proteobacteria	Alphaproteobacteria	Rhodospirillales	Acetobacteraceae	Acidiphilium	Acidiphilium multivorum	11	PRJDA60101	SAMD00060977	42147400	3721	-	AP012042.1;AP012043.1;AP012040.1;AP012039.1;AP012036.1;AP012037.1;AP012035.1;AP012041.1;AP012038.1	-	ftp://ftp.ncbi.nlm.nih.gov/genomes/all/GCA/000/202/835/GCA_000202835.1_ASM20283v1	Acidiphilium_multivorum_AIU30	/nobackup/genomicData/Acidiphilium_multivorum_AIU30/GCA_000202835.1_ASM20283v1_genomic.fna	/nobackup/genomicData/Acidiphilium_multivorum_AIU30/GCA_000202835.1_ASM20283v1_protein.faa	/nobackup/genomicData/Acidiphilium_multivorum_AIU30//Acidiphilium_multivorum_AIU30.16S_rRNA.fasta	/nobackup/genomicData/Acidiphilium_multivorum_AIU30//Acidiphilium_multivorum_AIU30.23S_rRNA.fasta	AciMul
GCA_000185905.1	Mesorhizobium ciceri biovar biserrulae WSM1271	genbank	Proteobacteria	765698	Bacteria	Proteobacteria	Alphaproteobacteria	Rhizobiales	Phyllobacteriaceae	Mesorhizobium	Mesorhizobium ciceri	11	PRJNA48991	SAMN00713576	66900300	6264	-	CP002448.1;CP002447.1	-	ftp://ftp.ncbi.nlm.nih.gov/genomes/all/GCA/000/185/905/GCA_000185905.1_ASM18590v1	Mesorhizobium_ciceri_biovar_b	/nobackup/genomicData/Mesorhizobium_ciceri_biovar_b/GCA_000185905.1_ASM18590v1_genomic.fna	/nobackup/genomicData/Mesorhizobium_ciceri_biovar_b/GCA_000185905.1_ASM18590v1_protein.faa	/nobackup/genomicData/Mesorhizobium_ciceri_biovar_b//Mesorhizobium_ciceri_biovar_b.16S_rRNA.fasta	/nobackup/genomicData/Mesorhizobium_ciceri_biovar_b//Mesorhizobium_ciceri_biovar_b.23S_rRNA.fasta	MesCic
GCA_001720135.1	Methylobrevis pamukkalensis	genbank	Proteobacteria	1439726	Bacteria	Proteobacteria	Alphaproteobacteria	Rhizobiales	NA	Methylobrevis	NA	11	PRJNA319928	SAMN04912030	43806900	3246	-	-	MCRJ00000000.1	ftp://ftp.ncbi.nlm.nih.gov/genomes/all/GCA/001/720/135/GCA_001720135.1_MpPK2_01	Methylobrevis_pamukkalensis	/nobackup/genomicData/Methylobrevis_pamukkalensis/GCA_001720135.1_MpPK2_01_genomic.fna	/nobackup/genomicData/Methylobrevis_pamukkalensis/GCA_001720135.1_MpPK2_01_protein.faa	-	-	Methyo
GCA_001708935.1	Methyloligella halotolerans	genbank	Proteobacteria	1177755	Bacteria	Proteobacteria	Alphaproteobacteria	Rhizobiales	NA	Methyloligella	NA	11	PRJNA319928	SAMN04915608	31916300	3175	-	-	MASI00000000.1	ftp://ftp.ncbi.nlm.nih.gov/genomes/all/GCA/001/708/935/GCA_001708935.1_Meth_hal_C2_1.0	Methyloligella_halotolerans	/nobackup/genomicData/Methyloligella_halotolerans/GCA_001708935.1_Meth_hal_C2_1.0_genomic.fna	/nobackup/genomicData/Methyloligella_halotolerans/GCA_001708935.1_Meth_hal_C2_1.0_protein.faa	/nobackup/genomicData/Methyloligella_halotolerans//Methyloligella_halotolerans.16S_rRNA.fasta	/nobackup/genomicData/Methyloligella_halotolerans//Methyloligella_halotolerans.23S_rRNA.fasta	Methyi
GCA_000013025.1	Hyphomonas neptunium ATCC 15444	genbank	Proteobacteria	228405	Bacteria	Proteobacteria	Alphaproteobacteria	Rhodobacterales	Hyphomonadaceae	Hyphomonas	Hyphomonas neptunium	11	PRJNA15721	SAMN02604041	37050200	3436	-	CP000158.1	-	ftp://ftp.ncbi.nlm.nih.gov/genomes/all/GCA/000/013/025/GCA_000013025.1_ASM1302v1	Hyphomonas_neptunium_ATCC_154	/nobackup/genomicData/Hyphomonas_neptunium_ATCC_154/GCA_000013025.1_ASM1302v1_genomic.fna	/nobackup/genomicData/Hyphomonas_neptunium_ATCC_154/GCA_000013025.1_ASM1302v1_protein.faa	/nobackup/genomicData/Hyphomonas_neptunium_ATCC_154//Hyphomonas_neptunium_ATCC_154.16S_rRNA.fasta	/nobackup/genomicData/Hyphomonas_neptunium_ATCC_154//Hyphomonas_neptunium_ATCC_154.23S_rRNA.fasta	HypNep
GCA_000017565.1	Parvibaculum lavamentivorans DS-1	genbank	Proteobacteria	402881	Bacteria	Proteobacteria	Alphaproteobacteria	Rhizobiales	Rhodobiaceae	Parvibaculum	Parvibaculum lavamentivorans	11	PRJNA17639	SAMN00623055	39147400	3613	-	CP000774.1	-	ftp://ftp.ncbi.nlm.nih.gov/genomes/all/GCA/000/017/565/GCA_000017565.1_ASM1756v1	Parvibaculum_lavamentivorans	/nobackup/genomicData/Parvibaculum_lavamentivorans/GCA_000017565.1_ASM1756v1_genomic.fna	/nobackup/genomicData/Parvibaculum_lavamentivorans/GCA_000017565.1_ASM1756v1_protein.faa	/nobackup/genomicData/Parvibaculum_lavamentivorans//Parvibaculum_lavamentivorans.16S_rRNA.fasta	/nobackup/genomicData/Parvibaculum_lavamentivorans//Parvibaculum_lavamentivorans.23S_rRNA.fasta	ParLav
GCA_000017645.1	Xanthobacter autotrophicus Py2	genbank	Proteobacteria	78245	Bacteria	Proteobacteria	Alphaproteobacteria	Rhizobiales	Xanthobacteraceae	Xanthobacter	Xanthobacter autotrophicus	11	PRJNA15756	SAMN02598342	56251000	4960	-	CP000782.1;CP000781.1	-	ftp://ftp.ncbi.nlm.nih.gov/genomes/all/GCA/000/017/645/GCA_000017645.1_ASM1764v1	Xanthobacter_autotrophicus_Py	/nobackup/genomicData/Xanthobacter_autotrophicus_Py/GCA_000017645.1_ASM1764v1_genomic.fna	/nobackup/genomicData/Xanthobacter_autotrophicus_Py/GCA_000017645.1_ASM1764v1_protein.faa	/nobackup/genomicData/Xanthobacter_autotrophicus_Py//Xanthobacter_autotrophicus_Py.16S_rRNA.fasta	/nobackup/genomicData/Xanthobacter_autotrophicus_Py//Xanthobacter_autotrophicus_Py.23S_rRNA.fasta	XanAut
GCA_000223375.1	Ketogulonicigenium vulgare WSH-001	genbank	Proteobacteria	759362	Bacteria	Proteobacteria	Alphaproteobacteria	Rhodobacterales	Rhodobacteraceae	Ketogulonicigenium	Ketogulonicigenium vulgare	11	PRJNA48079	SAMN02603460	32771000	3054	-	CP002020.1;CP002019.1;CP002018.1	-	ftp://ftp.ncbi.nlm.nih.gov/genomes/all/GCA/000/223/375/GCA_000223375.1_ASM22337v1	Ketogulonicigenium_vulgare_WS	/nobackup/genomicData/Ketogulonicigenium_vulgare_WS/GCA_000223375.1_ASM22337v1_genomic.fna	/nobackup/genomicData/Ketogulonicigenium_vulgare_WS/GCA_000223375.1_ASM22337v1_protein.faa	/nobackup/genomicData/Ketogulonicigenium_vulgare_WS//Ketogulonicigenium_vulgare_WS.16S_rRNA.fasta	/nobackup/genomicData/Ketogulonicigenium_vulgare_WS//Ketogulonicigenium_vulgare_WS.23S_rRNA.fasta	KetVul
GCA_000730245.1	endosymbiont of Acanthamoeba sp. UWC8	genbank	Proteobacteria	86106	Bacteria	Proteobacteria	Alphaproteobacteria	Rickettsiales	Holosporaceae	NA	NA	11	PRJNA192595	SAMN03081459	16152800	1470	-	CP004403.1	-	ftp://ftp.ncbi.nlm.nih.gov/genomes/all/GCA/000/730/245/GCA_000730245.1_ASM73024v1	endosymbiont_of_Acanthamoeba	/nobackup/genomicData/endosymbiont_of_Acanthamoeba/GCA_000730245.1_ASM73024v1_genomic.fna	/nobackup/genomicData/endosymbiont_of_Acanthamoeba/GCA_000730245.1_ASM73024v1_protein.faa	/nobackup/genomicData/endosymbiont_of_Acanthamoeba//endosymbiont_of_Acanthamoeba.16S_rRNA.fasta	/nobackup/genomicData/endosymbiont_of_Acanthamoeba//endosymbiont_of_Acanthamoeba.23S_rRNA.fasta	Acanth
GCA_000312425.1	Reyranella massiliensis 521	genbank	Proteobacteria	1205680	Bacteria	Proteobacteria	Alphaproteobacteria	Rhodospirillales	NA	Reyranella	Reyranella massiliensis	11	PRJEB111	SAMEA2272098	57922600	5515	-	-	CAKO00000000.1	ftp://ftp.ncbi.nlm.nih.gov/genomes/all/GCA/000/312/425/GCA_000312425.1_ASM31242v1	Reyranella_massiliensis_521	/nobackup/genomicData/Reyranella_massiliensis_521/GCA_000312425.1_ASM31242v1_genomic.fna	/nobackup/genomicData/Reyranella_massiliensis_521//Reyranella_massiliensis_521.faa	/nobackup/genomicData/Reyranella_massiliensis_521//Reyranella_massiliensis_521.16S_rRNA.fasta	/nobackup/genomicData/Reyranella_massiliensis_521//Reyranella_massiliensis_521.23S_rRNA.fasta	ReyMas
GCA_000013085.1	Rhodospirillum rubrum ATCC 11170	genbank	Proteobacteria	269796	Bacteria	Proteobacteria	Alphaproteobacteria	Rhodospirillales	Rhodospirillaceae	Rhodospirillum	Rhodospirillum rubrum	11	PRJNA58	SAMN02598538	44065600	3837	-	CP000230.1;CP000231.1	-	ftp://ftp.ncbi.nlm.nih.gov/genomes/all/GCA/000/013/085/GCA_000013085.1_ASM1308v1	Rhodospirillum_rubrum_ATCC_11	/nobackup/genomicData/Rhodospirillum_rubrum_ATCC_11/GCA_000013085.1_ASM1308v1_genomic.fna	/nobackup/genomicData/Rhodospirillum_rubrum_ATCC_11/GCA_000013085.1_ASM1308v1_protein.faa	/nobackup/genomicData/Rhodospirillum_rubrum_ATCC_11//Rhodospirillum_rubrum_ATCC_11.16S_rRNA.fasta	/nobackup/genomicData/Rhodospirillum_rubrum_ATCC_11//Rhodospirillum_rubrum_ATCC_11.23S_rRNA.fasta	RhoRub
GCA_000026005.1	Ehrlichia ruminantium str. Welgevonden	genbank	Proteobacteria	254945	Bacteria	Proteobacteria	Alphaproteobacteria	Rickettsiales	Anaplasmataceae	Ehrlichia	Ehrlichia ruminantium	11	PRJNA9614	SAMEA1705918	15163500	916	-	CR767821.1	-	ftp://ftp.ncbi.nlm.nih.gov/genomes/all/GCA/000/026/005/GCA_000026005.1_ASM2600v1	Ehrlichia_ruminantium_str_Wel	/nobackup/genomicData/Ehrlichia_ruminantium_str_Wel/GCA_000026005.1_ASM2600v1_genomic.fna	/nobackup/genomicData/Ehrlichia_ruminantium_str_Wel/GCA_000026005.1_ASM2600v1_protein.faa	/nobackup/genomicData/Ehrlichia_ruminantium_str_Wel//Ehrlichia_ruminantium_str_Wel.16S_rRNA.fasta	/nobackup/genomicData/Ehrlichia_ruminantium_str_Wel//Ehrlichia_ruminantium_str_Wel.23S_rRNA.fasta	EhrRum
GCA_000219355.1	Candidatus Midichloria mitochondrii IricVA	genbank	Proteobacteria	696127	Bacteria	Proteobacteria	Alphaproteobacteria	Rickettsiales	Candidatus Midichloriaceae	Candidatus Midichloria	Candidatus Midichloria mitochondrii	11	PRJNA42125	SAMN02604106	11837300	1161	-	CP002130.1	-	ftp://ftp.ncbi.nlm.nih.gov/genomes/all/GCA/000/219/355/GCA_000219355.1_ASM21935v1	Ca_Midichloria_mitochondrii_I	/nobackup/genomicData/Ca_Midichloria_mitochondrii_I/GCA_000219355.1_ASM21935v1_genomic.fna	/nobackup/genomicData/Ca_Midichloria_mitochondrii_I/GCA_000219355.1_ASM21935v1_protein.faa	/nobackup/genomicData/Ca_Midichloria_mitochondrii_I//Ca_Midichloria_mitochondrii_I.16S_rRNA.fasta	/nobackup/genomicData/Ca_Midichloria_mitochondrii_I//Ca_Midichloria_mitochondrii_I.23S_rRNA.fasta	MidMit
GCA_000378465.1	Elioraea tepidiphila DSM 17972	genbank	Proteobacteria	1121861	Bacteria	Proteobacteria	Alphaproteobacteria	Rhodospirillales	NA	Elioraea	Elioraea tepidiphila	11	PRJNA182402	SAMN02441332	43042400	3956	-	-	ARKI00000000.1	ftp://ftp.ncbi.nlm.nih.gov/genomes/all/GCA/000/378/465/GCA_000378465.1_ASM37846v1	Elioraea_tepidiphila_DSM_1797	/nobackup/genomicData/Elioraea_tepidiphila_DSM_1797/GCA_000378465.1_ASM37846v1_genomic.fna	/nobackup/genomicData/Elioraea_tepidiphila_DSM_1797//Elioraea_tepidiphila_DSM_1797.faa	/nobackup/genomicData/Elioraea_tepidiphila_DSM_1797//Elioraea_tepidiphila_DSM_1797.16S_rRNA.fasta	/nobackup/genomicData/Elioraea_tepidiphila_DSM_1797//Elioraea_tepidiphila_DSM_1797.23S_rRNA.fasta	EliTep
GCA_000742835.1	Candidatus Paracaedibacter acanthamoebae	genbank	Proteobacteria	91604	Bacteria	Proteobacteria	Alphaproteobacteria	Rickettsiales	Candidatus Paracaedibacteraceae	Candidatus Paracaedibacter	NA	11	PRJNA254818	SAMN02911856	24851100	2169	-	CP008942.1;CP008941.1	-	ftp://ftp.ncbi.nlm.nih.gov/genomes/all/GCA/000/742/835/GCA_000742835.1_ASM74283v1	Ca_Paracaedibacter_acanthamoe	/nobackup/genomicData/Ca_Paracaedibacter_acanthamoe/GCA_000742835.1_ASM74283v1_genomic.fna	/nobackup/genomicData/Ca_Paracaedibacter_acanthamoe/GCA_000742835.1_ASM74283v1_protein.faa	/nobackup/genomicData/Ca_Paracaedibacter_acanthamoe//Ca_Paracaedibacter_acanthamoe.16S_rRNA.fasta	/nobackup/genomicData/Ca_Paracaedibacter_acanthamoe//Ca_Paracaedibacter_acanthamoe.23S_rRNA.fasta	Paraca
GCA_000743035.1	Candidatus Caedibacter acanthamoebae	genbank	Proteobacteria	244581	Bacteria	Proteobacteria	Alphaproteobacteria	Rickettsiales	NA	Caedibacter	NA	11	PRJNA254818	SAMN02905703	21757700	1683	-	-	-	ftp://ftp.ncbi.nlm.nih.gov/genomes/all/GCA/000/743/035/GCA_000743035.1_ASM74303v1	Ca_Caedibacter_acanthamoebae	/nobackup/genomicData/Ca_Caedibacter_acanthamoebae/GCA_000743035.1_ASM74303v1_genomic.fna	/nobackup/genomicData/Ca_Caedibacter_acanthamoebae/GCA_000743035.1_ASM74303v1_protein.faa	/nobackup/genomicData/Ca_Caedibacter_acanthamoebae//Ca_Caedibacter_acanthamoebae.16S_rRNA.fasta	/nobackup/genomicData/Ca_Caedibacter_acanthamoebae//Ca_Caedibacter_acanthamoebae.23S_rRNA.fasta	Caedib
GCA_000175915.1	Enhydrobacter aerosaccus SK60	genbank	Proteobacteria	553217	Bacteria	Proteobacteria	Alphaproteobacteria	Rhodospirillales	NA	Enhydrobacter	Enhydrobacter aerosaccus	11	PRJNA31335	SAMN00001413	27026300	2293	-	-	ACYI00000000.1	ftp://ftp.ncbi.nlm.nih.gov/genomes/all/GCA/000/175/915/GCA_000175915.1_ASM17591v1	Enhydrobacter_aerosaccus_SK60	/nobackup/genomicData/Enhydrobacter_aerosaccus_SK60/GCA_000175915.1_ASM17591v1_genomic.fna	/nobackup/genomicData/Enhydrobacter_aerosaccus_SK60/GCA_000175915.1_ASM17591v1_protein.faa	/nobackup/genomicData/Enhydrobacter_aerosaccus_SK60//Enhydrobacter_aerosaccus_SK60.16S_rRNA.fasta	/nobackup/genomicData/Enhydrobacter_aerosaccus_SK60//Enhydrobacter_aerosaccus_SK60.23S_rRNA.fasta	EnhAer
GCA_000011545.1	Burkholderia pseudomallei K96243	genbank	Proteobacteria	272560	Bacteria	Proteobacteria	Betaproteobacteria	Burkholderiales	Burkholderiaceae	Burkholderia	Burkholderia pseudomallei	11	PRJNA178	SAMEA1705938	72475500	5726	-	BX571966.1;BX571965.1	-	ftp://ftp.ncbi.nlm.nih.gov/genomes/all/GCA/000/011/545/GCA_000011545.1_ASM1154v1	Burkholderia_pseudomallei_K96	/nobackup/genomicData/Burkholderia_pseudomallei_K96/GCA_000011545.1_ASM1154v1_genomic.fna	/nobackup/genomicData/Burkholderia_pseudomallei_K96/GCA_000011545.1_ASM1154v1_protein.faa	/nobackup/genomicData/Burkholderia_pseudomallei_K96//Burkholderia_pseudomallei_K96.16S_rRNA.fasta	/nobackup/genomicData/Burkholderia_pseudomallei_K96//Burkholderia_pseudomallei_K96.23S_rRNA.fasta	BurPse
GCA_000195735.1	Rickettsia prowazekii str. Madrid E	genbank	Proteobacteria	272947	Bacteria	Proteobacteria	Alphaproteobacteria	Rickettsiales	Rickettsiaceae	Rickettsia	Rickettsia prowazekii	11	PRJNA43	SAMEA3138318	11115200	843	-	AJ235269.1	-	ftp://ftp.ncbi.nlm.nih.gov/genomes/all/GCA/000/195/735/GCA_000195735.1_ASM19573v1	Rickettsia_prowazekii_str_Mad	/nobackup/genomicData/Rickettsia_prowazekii_str_Mad/GCA_000195735.1_ASM19573v1_genomic.fna	/nobackup/genomicData/Rickettsia_prowazekii_str_Mad/GCA_000195735.1_ASM19573v1_protein.faa	/nobackup/genomicData/Rickettsia_prowazekii_str_Mad//Rickettsia_prowazekii_str_Mad.16S_rRNA.fasta	/nobackup/genomicData/Rickettsia_prowazekii_str_Mad//Rickettsia_prowazekii_str_Mad.23S_rRNA.fasta	RicPro
GCA_000512205.2	Sphingomonas sanxanigenens DSM 19645 = NX02	genbank	Proteobacteria	1123269	Bacteria	Proteobacteria	Alphaproteobacteria	Sphingomonadales	Sphingomonadaceae	Sphingomonas	Sphingomonas sanxanigenens	11	PRJNA213647	SAMN02641489	65803000	5893	-	CP011450.1;CP006644.1	-	ftp://ftp.ncbi.nlm.nih.gov/genomes/all/GCA/000/512/205/GCA_000512205.2_ASM51220v2	Sphingomonas_sanxanigenens_DS	/nobackup/genomicData/Sphingomonas_sanxanigenens_DS/GCA_000512205.2_ASM51220v2_genomic.fna	/nobackup/genomicData/Sphingomonas_sanxanigenens_DS/GCA_000512205.2_ASM51220v2_protein.faa	/nobackup/genomicData/Sphingomonas_sanxanigenens_DS//Sphingomonas_sanxanigenens_DS.16S_rRNA.fasta	/nobackup/genomicData/Sphingomonas_sanxanigenens_DS//Sphingomonas_sanxanigenens_DS.23S_rRNA.fasta	SphSan
GCA_001028705.1	Croceicoccus naphthovorans	genbank	Proteobacteria	1348774	Bacteria	Proteobacteria	Alphaproteobacteria	Sphingomonadales	Erythrobacteraceae	Croceicoccus	NA	11	PRJNA285726	SAMN03757733	38635600	3672	-	CP011770.1;CP011771.1;CP011772.1	-	ftp://ftp.ncbi.nlm.nih.gov/genomes/all/GCA/001/028/705/GCA_001028705.1_ASM102870v1	Croceicoccus_naphthovorans	/nobackup/genomicData/Croceicoccus_naphthovorans/GCA_001028705.1_ASM102870v1_genomic.fna	/nobackup/genomicData/Croceicoccus_naphthovorans/GCA_001028705.1_ASM102870v1_protein.faa	/nobackup/genomicData/Croceicoccus_naphthovorans//Croceicoccus_naphthovorans.16S_rRNA.fasta	/nobackup/genomicData/Croceicoccus_naphthovorans//Croceicoccus_naphthovorans.23S_rRNA.fasta	Crocei
GCA_000768065.1	Aquabacterium sp. NJ1	genbank	Proteobacteria	1538295	Bacteria	Proteobacteria	Betaproteobacteria	Burkholderiales	NA	Aquabacterium	NA	11	PRJNA258596	SAMN03075592	50209700	4195	-	-	JRKM00000000.1	ftp://ftp.ncbi.nlm.nih.gov/genomes/all/GCA/000/768/065/GCA_000768065.1_ASM76806v1	Aquabacterium_sp_NJ1	/nobackup/genomicData/Aquabacterium_sp_NJ1/GCA_000768065.1_ASM76806v1_genomic.fna	/nobackup/genomicData/Aquabacterium_sp_NJ1/GCA_000768065.1_ASM76806v1_protein.faa	/nobackup/genomicData/Aquabacterium_sp_NJ1//Aquabacterium_sp_NJ1.16S_rRNA.fasta	/nobackup/genomicData/Aquabacterium_sp_NJ1//Aquabacterium_sp_NJ1.23S_rRNA.fasta	Aquaba
GCA_000616095.1	Sneathiella glossodoripedis JCM 23214	genbank	Proteobacteria	1236958	Bacteria	Proteobacteria	Alphaproteobacteria	Sneathiellales	Sneathiellaceae	Sneathiella	Sneathiella glossodoripedis	11	PRJDB657	SAMD00008912	36293900	3177	-	-	BAMS00000000.1	ftp://ftp.ncbi.nlm.nih.gov/genomes/all/GCA/000/616/095/GCA_000616095.1_ASM61609v1	Sneathiella_glossodoripedis_J	/nobackup/genomicData/Sneathiella_glossodoripedis_J/GCA_000616095.1_ASM61609v1_genomic.fna	/nobackup/genomicData/Sneathiella_glossodoripedis_J//Sneathiella_glossodoripedis_J.faa	/nobackup/genomicData/Sneathiella_glossodoripedis_J//Sneathiella_glossodoripedis_J.16S_rRNA.fasta	/nobackup/genomicData/Sneathiella_glossodoripedis_J//Sneathiella_glossodoripedis_J.23S_rRNA.fasta	SneGlo
GCA_000018665.1	Delftia acidovorans SPH-1	genbank	Proteobacteria	398578	Bacteria	Proteobacteria	Betaproteobacteria	Burkholderiales	Comamonadaceae	Delftia	Delftia acidovorans	11	PRJNA17413	SAMN00623041	67675100	5975	-	CP000884.1	-	ftp://ftp.ncbi.nlm.nih.gov/genomes/all/GCA/000/018/665/GCA_000018665.1_ASM1866v1	Delftia_acidovorans_SPH_1	/nobackup/genomicData/Delftia_acidovorans_SPH_1/GCA_000018665.1_ASM1866v1_genomic.fna	/nobackup/genomicData/Delftia_acidovorans_SPH_1/GCA_000018665.1_ASM1866v1_protein.faa	/nobackup/genomicData/Delftia_acidovorans_SPH_1//Delftia_acidovorans_SPH_1.16S_rRNA.fasta	/nobackup/genomicData/Delftia_acidovorans_SPH_1//Delftia_acidovorans_SPH_1.23S_rRNA.fasta	DelAci
GCA_000318015.1	Bordetella bronchiseptica 253	genbank	Proteobacteria	568707	Bacteria	Proteobacteria	Betaproteobacteria	Burkholderiales	Alcaligenaceae	Bordetella	Bordetella bronchiseptica	11	PRJEB138	SAMEA2272388	52643800	4781	-	HE965806.1	-	ftp://ftp.ncbi.nlm.nih.gov/genomes/all/GCA/000/318/015/GCA_000318015.1_ASM31801v1	Bordetella_bronchiseptica_253	/nobackup/genomicData/Bordetella_bronchiseptica_253/GCA_000318015.1_ASM31801v1_genomic.fna	/nobackup/genomicData/Bordetella_bronchiseptica_253/GCA_000318015.1_ASM31801v1_protein.faa	/nobackup/genomicData/Bordetella_bronchiseptica_253//Bordetella_bronchiseptica_253.16S_rRNA.fasta	/nobackup/genomicData/Bordetella_bronchiseptica_253//Bordetella_bronchiseptica_253.23S_rRNA.fasta	BorBro
GCA_000970895.1	Candidatus Arcanobacter lacustris	genbank	Proteobacteria	1607817	Bacteria	Proteobacteria	Alphaproteobacteria	Rickettsiales	NA	Candidatus Arcanobacter	NA	11	PRJNA272967	SAMN03288865	8225630	882	-	-	JYHA00000000.1	ftp://ftp.ncbi.nlm.nih.gov/genomes/all/GCA/000/970/895/GCA_000970895.1_ASM97089v1	Ca_Arcanobacter_lacustris	/nobackup/genomicData/Ca_Arcanobacter_lacustris/GCA_000970895.1_ASM97089v1_genomic.fna	/nobackup/genomicData/Ca_Arcanobacter_lacustris/GCA_000970895.1_ASM97089v1_protein.faa	/nobackup/genomicData/Ca_Arcanobacter_lacustris//Ca_Arcanobacter_lacustris.16S_rRNA.fasta	-	Arcano
GCA_000019785.1	Leptothrix cholodnii SP-6	genbank	Proteobacteria	395495	Bacteria	Proteobacteria	Betaproteobacteria	Burkholderiales	NA	Leptothrix	Leptothrix cholodnii	11	PRJNA20039	SAMN02598429	49094000	4239	-	CP001013.1	-	ftp://ftp.ncbi.nlm.nih.gov/genomes/all/GCA/000/019/785/GCA_000019785.1_ASM1978v1	Leptothrix_cholodnii_SP_6	/nobackup/genomicData/Leptothrix_cholodnii_SP_6/GCA_000019785.1_ASM1978v1_genomic.fna	/nobackup/genomicData/Leptothrix_cholodnii_SP_6/GCA_000019785.1_ASM1978v1_protein.faa	/nobackup/genomicData/Leptothrix_cholodnii_SP_6//Leptothrix_cholodnii_SP_6.16S_rRNA.fasta	/nobackup/genomicData/Leptothrix_cholodnii_SP_6//Leptothrix_cholodnii_SP_6.23S_rRNA.fasta	LepCho
GCA_001598255.1	Mitsuaria chitosanitabida NBRC 102408	genbank	Proteobacteria	1349774	Bacteria	Proteobacteria	Betaproteobacteria	Burkholderiales	NA	Mitsuaria	Mitsuaria chitosanitabida	11	PRJDB1359	SAMD00046720	58194100	4788	-	-	BCYP00000000.1	ftp://ftp.ncbi.nlm.nih.gov/genomes/all/GCA/001/598/255/GCA_001598255.1_ASM159825v1	Mitsuaria_chitosanitabida_NBR	/nobackup/genomicData/Mitsuaria_chitosanitabida_NBR/GCA_001598255.1_ASM159825v1_genomic.fna	/nobackup/genomicData/Mitsuaria_chitosanitabida_NBR//Mitsuaria_chitosanitabida_NBR.faa	/nobackup/genomicData/Mitsuaria_chitosanitabida_NBR//Mitsuaria_chitosanitabida_NBR.16S_rRNA.fasta	/nobackup/genomicData/Mitsuaria_chitosanitabida_NBR//Mitsuaria_chitosanitabida_NBR.23S_rRNA.fasta	MitChi
GCA_000333615.1	Ideonella sp. B508-1	genbank	Proteobacteria	137716	Bacteria	Proteobacteria	Betaproteobacteria	Burkholderiales	NA	Ideonella	NA	11	PRJDA69985	SAMD00036582	49367500	4119	-	-	BADL00000000.1	ftp://ftp.ncbi.nlm.nih.gov/genomes/all/GCA/000/333/615/GCA_000333615.1_ASM33361v1	Ideonella_sp_B508_1	/nobackup/genomicData/Ideonella_sp_B508_1/GCA_000333615.1_ASM33361v1_genomic.fna	/nobackup/genomicData/Ideonella_sp_B508_1//Ideonella_sp_B508_1.faa	/nobackup/genomicData/Ideonella_sp_B508_1//Ideonella_sp_B508_1.16S_rRNA.fasta	/nobackup/genomicData/Ideonella_sp_B508_1//Ideonella_sp_B508_1.23S_rRNA.fasta	Ideonl
GCA_000689195.1	Sphaerotilus natans subsp. natans DSM 6575	genbank	Proteobacteria	1286631	Bacteria	Proteobacteria	Betaproteobacteria	Burkholderiales	NA	Sphaerotilus	Sphaerotilus natans	11	PRJNA230544	SAMN02767310	45928200	3898	-	-	AZRA00000000.1	ftp://ftp.ncbi.nlm.nih.gov/genomes/all/GCA/000/689/195/GCA_000689195.1_CLC_Genomics_workbench_5.0	Sphaerotilus_natans_subsp_nat	/nobackup/genomicData/Sphaerotilus_natans_subsp_nat/GCA_000689195.1_CLC_Genomics_workbench_5.0_genomic.fna	/nobackup/genomicData/Sphaerotilus_natans_subsp_nat/GCA_000689195.1_CLC_Genomics_workbench_5.0_protein.faa	/nobackup/genomicData/Sphaerotilus_natans_subsp_nat//Sphaerotilus_natans_subsp_nat.16S_rRNA.fasta	/nobackup/genomicData/Sphaerotilus_natans_subsp_nat//Sphaerotilus_natans_subsp_nat.23S_rRNA.fasta	SphNat
GCA_001293525.1	Ideonella sakaiensis	genbank	Proteobacteria	1547922	Bacteria	Proteobacteria	Betaproteobacteria	Burkholderiales	NA	Ideonella	NA	11	PRJDB4046	SAMD00034998	61420600	5220	-	-	BBYR00000000.1	ftp://ftp.ncbi.nlm.nih.gov/genomes/all/GCA/001/293/525/GCA_001293525.1_ASM129352v1	Ideonella_sakaiensis	/nobackup/genomicData/Ideonella_sakaiensis/GCA_001293525.1_ASM129352v1_genomic.fna	/nobackup/genomicData/Ideonella_sakaiensis/GCA_001293525.1_ASM129352v1_protein.faa	/nobackup/genomicData/Ideonella_sakaiensis//Ideonella_sakaiensis.16S_rRNA.fasta	/nobackup/genomicData/Ideonella_sakaiensis//Ideonella_sakaiensis.23S_rRNA.fasta	Ideone
GCA_000015725.1	Methylibium petroleiphilum PM1	genbank	Proteobacteria	420662	Bacteria	Proteobacteria	Betaproteobacteria	Burkholderiales	NA	Methylibium	Methylibium petroleiphilum	11	PRJNA10789	SAMN02598264	46436400	4358	-	CP000556.1;CP000555.1	-	ftp://ftp.ncbi.nlm.nih.gov/genomes/all/GCA/000/015/725/GCA_000015725.1_ASM1572v1	Methylibium_petroleiphilum_PM	/nobackup/genomicData/Methylibium_petroleiphilum_PM/GCA_000015725.1_ASM1572v1_genomic.fna	/nobackup/genomicData/Methylibium_petroleiphilum_PM/GCA_000015725.1_ASM1572v1_protein.faa	/nobackup/genomicData/Methylibium_petroleiphilum_PM//Methylibium_petroleiphilum_PM.16S_rRNA.fasta	/nobackup/genomicData/Methylibium_petroleiphilum_PM//Methylibium_petroleiphilum_PM.23S_rRNA.fasta	MetPet
GCA_000420125.1	Rubrivivax benzoatilyticus JA2 = ATCC BAA-35	genbank	Proteobacteria	987059	Bacteria	Proteobacteria	Betaproteobacteria	Burkholderiales	NA	Rubrivivax	Rubrivivax benzoatilyticus	11	PRJNA183033	SAMN02440917	41600700	3709	-	-	ATUI00000000.1	ftp://ftp.ncbi.nlm.nih.gov/genomes/all/GCA/000/420/125/GCA_000420125.1_ASM42012v1	Rubrivivax_benzoatilyticus_JA	/nobackup/genomicData/Rubrivivax_benzoatilyticus_JA/GCA_000420125.1_ASM42012v1_genomic.fna	/nobackup/genomicData/Rubrivivax_benzoatilyticus_JA//Rubrivivax_benzoatilyticus_JA.faa	/nobackup/genomicData/Rubrivivax_benzoatilyticus_JA//Rubrivivax_benzoatilyticus_JA.16S_rRNA.fasta	/nobackup/genomicData/Rubrivivax_benzoatilyticus_JA//Rubrivivax_benzoatilyticus_JA.23S_rRNA.fasta	RubBen
GCA_000969605.1	Aquincola tertiaricarbonis	genbank	Proteobacteria	391953	Bacteria	Proteobacteria	Betaproteobacteria	Burkholderiales	NA	Aquincola	NA	11	PRJNA277989	SAMN03399925	63195800	5491	-	-	JZUE00000000.1	ftp://ftp.ncbi.nlm.nih.gov/genomes/all/GCA/000/969/605/GCA_000969605.1_ASM96960v1	Aquincola_tertiaricarbonis	/nobackup/genomicData/Aquincola_tertiaricarbonis/GCA_000969605.1_ASM96960v1_genomic.fna	/nobackup/genomicData/Aquincola_tertiaricarbonis//Aquincola_tertiaricarbonis.faa	/nobackup/genomicData/Aquincola_tertiaricarbonis//Aquincola_tertiaricarbonis.16S_rRNA.fasta	/nobackup/genomicData/Aquincola_tertiaricarbonis//Aquincola_tertiaricarbonis.23S_rRNA.fasta	Aquinc
GCA_000807215.1	Tepidimonas taiwanensis	genbank	Proteobacteria	307486	Bacteria	Proteobacteria	Betaproteobacteria	Burkholderiales	NA	Tepidimonas	NA	11	PRJNA266968	SAMN03176936	29272000	2540	-	-	JTKY00000000.1	ftp://ftp.ncbi.nlm.nih.gov/genomes/all/GCA/000/807/215/GCA_000807215.1_Tep_taiw_VT154-175	Tepidimonas_taiwanensis	/nobackup/genomicData/Tepidimonas_taiwanensis/GCA_000807215.1_Tep_taiw_VT154-175_genomic.fna	/nobackup/genomicData/Tepidimonas_taiwanensis//Tepidimonas_taiwanensis.faa	/nobackup/genomicData/Tepidimonas_taiwanensis//Tepidimonas_taiwanensis.16S_rRNA.fasta	/nobackup/genomicData/Tepidimonas_taiwanensis//Tepidimonas_taiwanensis.23S_rRNA.fasta	Tepidi
GCA_000024165.1	Candidatus Accumulibacter phosphatis clade IIA str. UW-1	genbank	Proteobacteria	522306	Bacteria	Proteobacteria	Betaproteobacteria	NA	NA	Candidatus Accumulibacter	Candidatus Accumulibacter phosphatis	11	PRJNA29435	SAMN02598465	53061300	4502	-	CP001715.1;CP001716.1;CP001717.1;CP001718.1	-	ftp://ftp.ncbi.nlm.nih.gov/genomes/all/GCA/000/024/165/GCA_000024165.1_ASM2416v1	Ca_Accumulibacter_phosphatis	/nobackup/genomicData/Ca_Accumulibacter_phosphatis/GCA_000024165.1_ASM2416v1_genomic.fna	/nobackup/genomicData/Ca_Accumulibacter_phosphatis/GCA_000024165.1_ASM2416v1_protein.faa	/nobackup/genomicData/Ca_Accumulibacter_phosphatis//Ca_Accumulibacter_phosphatis.16S_rRNA.fasta	/nobackup/genomicData/Ca_Accumulibacter_phosphatis//Ca_Accumulibacter_phosphatis.23S_rRNA.fasta	AccPho
GCA_001556675.1	Xylophilus ampelinus	genbank	Proteobacteria	54067	Bacteria	Proteobacteria	Betaproteobacteria	Burkholderiales	NA	Xylophilus	NA	11	PRJNA299404	SAMN04299458	60199900	5152	-	-	LSJH00000000.1	ftp://ftp.ncbi.nlm.nih.gov/genomes/all/GCA/001/556/675/GCA_001556675.1_ASM155667v1	Xylophilus_ampelinus	/nobackup/genomicData/Xylophilus_ampelinus/GCA_001556675.1_ASM155667v1_genomic.fna	/nobackup/genomicData/Xylophilus_ampelinus//Xylophilus_ampelinus.faa	/nobackup/genomicData/Xylophilus_ampelinus//Xylophilus_ampelinus.16S_rRNA.fasta	/nobackup/genomicData/Xylophilus_ampelinus//Xylophilus_ampelinus.23S_rRNA.fasta	Xyloph
GCA_000411515.1	Sutterella wadsworthensis HGA0223	genbank	Proteobacteria	1203554	Bacteria	Proteobacteria	Betaproteobacteria	Burkholderiales	Sutterellaceae	Sutterella	Sutterella wadsworthensis	11	PRJNA169488	SAMN02596980	29883300	2332	-	-	ATCF00000000.1	ftp://ftp.ncbi.nlm.nih.gov/genomes/all/GCA/000/411/515/GCA_000411515.1_Sutt_wads_HGA0223_V1	Sutterella_wadsworthensis_HGA	/nobackup/genomicData/Sutterella_wadsworthensis_HGA/GCA_000411515.1_Sutt_wads_HGA0223_V1_genomic.fna	/nobackup/genomicData/Sutterella_wadsworthensis_HGA/GCA_000411515.1_Sutt_wads_HGA0223_V1_protein.faa	/nobackup/genomicData/Sutterella_wadsworthensis_HGA//Sutterella_wadsworthensis_HGA.16S_rRNA.fasta	/nobackup/genomicData/Sutterella_wadsworthensis_HGA//Sutterella_wadsworthensis_HGA.23S_rRNA.fasta	SutWad
GCA_000023745.1	Methylovorus glucosetrophus SIP3-4	genbank	Proteobacteria	582744	Bacteria	Proteobacteria	Betaproteobacteria	Methylophilales	Methylophilaceae	Methylovorus	Methylovorus glucosotrophus	11	PRJNA33241	SAMN02598498	30820100	2856	-	CP001676.1;CP001675.1;CP001674.1	-	ftp://ftp.ncbi.nlm.nih.gov/genomes/all/GCA/000/023/745/GCA_000023745.1_ASM2374v1	Methylovorus_glucosetrophus_S	/nobackup/genomicData/Methylovorus_glucosetrophus_S/GCA_000023745.1_ASM2374v1_genomic.fna	/nobackup/genomicData/Methylovorus_glucosetrophus_S/GCA_000023745.1_ASM2374v1_protein.faa	/nobackup/genomicData/Methylovorus_glucosetrophus_S//Methylovorus_glucosetrophus_S.16S_rRNA.fasta	/nobackup/genomicData/Methylovorus_glucosetrophus_S//Methylovorus_glucosetrophus_S.23S_rRNA.fasta	MetGlu
GCA_000092605.1	Thiomonas intermedia K12	genbank	Proteobacteria	75379	Bacteria	Proteobacteria	Betaproteobacteria	Burkholderiales	NA	Thiomonas	Thiomonas intermedia	11	PRJNA33641	SAMN02598504	34621000	3144	-	CP002023.1;CP002022.1;CP002021.1	-	ftp://ftp.ncbi.nlm.nih.gov/genomes/all/GCA/000/092/605/GCA_000092605.1_ASM9260v1	Thiomonas_intermedia_K12	/nobackup/genomicData/Thiomonas_intermedia_K12/GCA_000092605.1_ASM9260v1_genomic.fna	/nobackup/genomicData/Thiomonas_intermedia_K12/GCA_000092605.1_ASM9260v1_protein.faa	/nobackup/genomicData/Thiomonas_intermedia_K12//Thiomonas_intermedia_K12.16S_rRNA.fasta	/nobackup/genomicData/Thiomonas_intermedia_K12//Thiomonas_intermedia_K12.23S_rRNA.fasta	ThiInt
GCA_000012745.1	Thiobacillus denitrificans ATCC 25259	genbank	Proteobacteria	292415	Bacteria	Proteobacteria	Betaproteobacteria	Hydrogenophilales	Hydrogenophilaceae	Thiobacillus	Thiobacillus denitrificans	11	PRJNA13025	SAMN02598291	29098100	2756	-	CP000116.1	-	ftp://ftp.ncbi.nlm.nih.gov/genomes/all/GCA/000/012/745/GCA_000012745.1_ASM1274v1	Thiobacillus_denitrificans_AT	/nobackup/genomicData/Thiobacillus_denitrificans_AT/GCA_000012745.1_ASM1274v1_genomic.fna	/nobackup/genomicData/Thiobacillus_denitrificans_AT/GCA_000012745.1_ASM1274v1_protein.faa	/nobackup/genomicData/Thiobacillus_denitrificans_AT//Thiobacillus_denitrificans_AT.16S_rRNA.fasta	/nobackup/genomicData/Thiobacillus_denitrificans_AT//Thiobacillus_denitrificans_AT.23S_rRNA.fasta	ThiDen
GCA_000735045.1	Ferrovum myxofaciens	genbank	Proteobacteria	416213	Bacteria	Proteobacteria	Betaproteobacteria	Ferrovales	Ferrovaceae	Ferrovum	NA	11	PRJNA255880	SAMN02929444	27021900	2388	-	-	JPOQ00000000.1	ftp://ftp.ncbi.nlm.nih.gov/genomes/all/GCA/000/735/045/GCA_000735045.1_Fv_myxofaciens_P3G_1.0	Ferrovum_myxofaciens	/nobackup/genomicData/Ferrovum_myxofaciens/GCA_000735045.1_Fv_myxofaciens_P3G_1.0_genomic.fna	/nobackup/genomicData/Ferrovum_myxofaciens//Ferrovum_myxofaciens.faa	/nobackup/genomicData/Ferrovum_myxofaciens//Ferrovum_myxofaciens.16S_rRNA.fasta	/nobackup/genomicData/Ferrovum_myxofaciens//Ferrovum_myxofaciens.23S_rRNA.fasta	Ferrov
GCA_001191005.1	Massilia sp. NR 4-1	genbank	Proteobacteria	1678028	Bacteria	Proteobacteria	Betaproteobacteria	Burkholderiales	Oxalobacteraceae	Massilia	NA	11	PRJNA288534	SAMN03801557	63614200	5191	-	CP012201.1	-	ftp://ftp.ncbi.nlm.nih.gov/genomes/all/GCA/001/191/005/GCA_001191005.1_ASM119100v1	Massilia_sp_NR_4_1	/nobackup/genomicData/Massilia_sp_NR_4_1/GCA_001191005.1_ASM119100v1_genomic.fna	/nobackup/genomicData/Massilia_sp_NR_4_1/GCA_001191005.1_ASM119100v1_protein.faa	/nobackup/genomicData/Massilia_sp_NR_4_1//Massilia_sp_NR_4_1.16S_rRNA.fasta	/nobackup/genomicData/Massilia_sp_NR_4_1//Massilia_sp_NR_4_1.23S_rRNA.fasta	Massil
GCA_000145255.1	Gallionella capsiferriformans ES-2	genbank	Proteobacteria	395494	Bacteria	Proteobacteria	Betaproteobacteria	Gallionellales	Gallionellaceae	Gallionella	Gallionella capsiferriformans	11	PRJNA32827	SAMN00002572	31624700	2841	-	CP002159.1	-	ftp://ftp.ncbi.nlm.nih.gov/genomes/all/GCA/000/145/255/GCA_000145255.1_ASM14525v1	Gallionella_capsiferriformans	/nobackup/genomicData/Gallionella_capsiferriformans/GCA_000145255.1_ASM14525v1_genomic.fna	/nobackup/genomicData/Gallionella_capsiferriformans/GCA_000145255.1_ASM14525v1_protein.faa	/nobackup/genomicData/Gallionella_capsiferriformans//Gallionella_capsiferriformans.16S_rRNA.fasta	/nobackup/genomicData/Gallionella_capsiferriformans//Gallionella_capsiferriformans.23S_rRNA.fasta	GalCap
GCA_000441555.1	Candidatus Profftella armatura	genbank	Proteobacteria	669502	Bacteria	Proteobacteria	Betaproteobacteria	NA	NA	Candidatus Profftella	NA	11	PRJNA39873	SAMN02603760	4648570	352	-	CP003469.1;CP003468.1	-	ftp://ftp.ncbi.nlm.nih.gov/genomes/all/GCA/000/441/555/GCA_000441555.1_ASM44155v1	Ca_Profftella_armatura	/nobackup/genomicData/Ca_Profftella_armatura/GCA_000441555.1_ASM44155v1_genomic.fna	/nobackup/genomicData/Ca_Profftella_armatura/GCA_000441555.1_ASM44155v1_protein.faa	/nobackup/genomicData/Ca_Profftella_armatura//Ca_Profftella_armatura.16S_rRNA.fasta	/nobackup/genomicData/Ca_Profftella_armatura//Ca_Profftella_armatura.23S_rRNA.fasta	Profft
GCA_000008805.1	Neisseria meningitidis MC58	genbank	Proteobacteria	122586	Bacteria	Proteobacteria	Betaproteobacteria	Neisseriales	Neisseriaceae	Neisseria	Neisseria meningitidis	11	PRJNA251	SAMN02603997	22723600	1943	-	AE002098.2	-	ftp://ftp.ncbi.nlm.nih.gov/genomes/all/GCA/000/008/805/GCA_000008805.1_ASM880v1	Neisseria_meningitidis_MC58	/nobackup/genomicData/Neisseria_meningitidis_MC58/GCA_000008805.1_ASM880v1_genomic.fna	/nobackup/genomicData/Neisseria_meningitidis_MC58/GCA_000008805.1_ASM880v1_protein.faa	/nobackup/genomicData/Neisseria_meningitidis_MC58//Neisseria_meningitidis_MC58.16S_rRNA.fasta	/nobackup/genomicData/Neisseria_meningitidis_MC58//Neisseria_meningitidis_MC58.23S_rRNA.fasta	NeiMen
GCA_000196175.1	Bdellovibrio bacteriovorus HD100	genbank	Proteobacteria	264462	Bacteria	Proteobacteria	Deltaproteobacteria	Bdellovibrionales	Bdellovibrionaceae	Bdellovibrio	Bdellovibrio bacteriovorus	11	PRJNA9637	SAMEA3138335	37829500	3534	-	BX842601.2	-	ftp://ftp.ncbi.nlm.nih.gov/genomes/all/GCA/000/196/175/GCA_000196175.1_ASM19617v1	Bdellovibrio_bacteriovorus_HD	/nobackup/genomicData/Bdellovibrio_bacteriovorus_HD/GCA_000196175.1_ASM19617v1_genomic.fna	/nobackup/genomicData/Bdellovibrio_bacteriovorus_HD/GCA_000196175.1_ASM19617v1_protein.faa	/nobackup/genomicData/Bdellovibrio_bacteriovorus_HD//Bdellovibrio_bacteriovorus_HD.16S_rRNA.fasta	/nobackup/genomicData/Bdellovibrio_bacteriovorus_HD//Bdellovibrio_bacteriovorus_HD.23S_rRNA.fasta	BdeBac
GCA_001007935.1	Nitrosomonas communis	genbank	Proteobacteria	44574	Bacteria	Proteobacteria	Betaproteobacteria	Nitrosomonadales	Nitrosomonadaceae	Nitrosomonas	NA	11	PRJNA282404	SAMN03569272	40678400	3445	-	CP011451.1	-	ftp://ftp.ncbi.nlm.nih.gov/genomes/all/GCA/001/007/935/GCA_001007935.1_ASM100793v1	Nitrosomonas_communis	/nobackup/genomicData/Nitrosomonas_communis/GCA_001007935.1_ASM100793v1_genomic.fna	/nobackup/genomicData/Nitrosomonas_communis/GCA_001007935.1_ASM100793v1_protein.faa	/nobackup/genomicData/Nitrosomonas_communis//Nitrosomonas_communis.16S_rRNA.fasta	/nobackup/genomicData/Nitrosomonas_communis//Nitrosomonas_communis.23S_rRNA.fasta	Nitros
GCA_000349945.1	Azoarcus sp. KH32C	genbank	Proteobacteria	748247	Bacteria	Proteobacteria	Betaproteobacteria	Rhodocyclales	Rhodocyclaceae	Azoarcus	NA	11	PRJDB22	SAMD00061029	58187600	5074	-	AP012304.1;AP012305.1	-	ftp://ftp.ncbi.nlm.nih.gov/genomes/all/GCA/000/349/945/GCA_000349945.1_ASM34994v1	Azoarcus_sp_KH32C	/nobackup/genomicData/Azoarcus_sp_KH32C/GCA_000349945.1_ASM34994v1_genomic.fna	/nobackup/genomicData/Azoarcus_sp_KH32C/GCA_000349945.1_ASM34994v1_protein.faa	/nobackup/genomicData/Azoarcus_sp_KH32C//Azoarcus_sp_KH32C.16S_rRNA.fasta	/nobackup/genomicData/Azoarcus_sp_KH32C//Azoarcus_sp_KH32C.23S_rRNA.fasta	Azoarc
GCA_000297055.2	Sulfuricella denitrificans skB26	genbank	Proteobacteria	1163617	Bacteria	Proteobacteria	Betaproteobacteria	Sulfuricellales	Sulfuricellaceae	Sulfuricella	Sulfuricella denitrificans	11	PRJDB82	SAMD00061061	32172100	2990	-	AP013067.1;AP013066.1	-	ftp://ftp.ncbi.nlm.nih.gov/genomes/all/GCA/000/297/055/GCA_000297055.2_ASM29705v2	Sulfuricella_denitrificans_sk	/nobackup/genomicData/Sulfuricella_denitrificans_sk/GCA_000297055.2_ASM29705v2_genomic.fna	/nobackup/genomicData/Sulfuricella_denitrificans_sk/GCA_000297055.2_ASM29705v2_protein.faa	/nobackup/genomicData/Sulfuricella_denitrificans_sk//Sulfuricella_denitrificans_sk.16S_rRNA.fasta	/nobackup/genomicData/Sulfuricella_denitrificans_sk//Sulfuricella_denitrificans_sk.23S_rRNA.fasta	SulDen
GCA_000210915.2	Halobacteriovorax marinus SJ	genbank	Proteobacteria	862908	Bacteria	Proteobacteria	Deltaproteobacteria	Bdellovibrionales	Halobacteriovoraceae	Halobacteriovorax	Halobacteriovorax marinus	11	PRJNA50431	SAMEA3138385	34379100	3233	-	FQ312005.1;HE610506.1	-	ftp://ftp.ncbi.nlm.nih.gov/genomes/all/GCA/000/210/915/GCA_000210915.2_ASM21091v2	Halobacteriovorax_marinus_SJ	/nobackup/genomicData/Halobacteriovorax_marinus_SJ/GCA_000210915.2_ASM21091v2_genomic.fna	/nobackup/genomicData/Halobacteriovorax_marinus_SJ/GCA_000210915.2_ASM21091v2_protein.faa	/nobackup/genomicData/Halobacteriovorax_marinus_SJ//Halobacteriovorax_marinus_SJ.16S_rRNA.fasta	/nobackup/genomicData/Halobacteriovorax_marinus_SJ//Halobacteriovorax_marinus_SJ.23S_rRNA.fasta	HalMar
GCA_000007705.1	Chromobacterium violaceum ATCC 12472	genbank	Proteobacteria	243365	Bacteria	Proteobacteria	Betaproteobacteria	Neisseriales	Chromobacteriaceae	Chromobacterium	Chromobacterium violaceum	11	PRJNA444	SAMN02603528	47510800	4195	-	AE016825.1	-	ftp://ftp.ncbi.nlm.nih.gov/genomes/all/GCA/000/007/705/GCA_000007705.1_ASM770v1	Chromobacterium_violaceum_ATC	/nobackup/genomicData/Chromobacterium_violaceum_ATC/GCA_000007705.1_ASM770v1_genomic.fna	/nobackup/genomicData/Chromobacterium_violaceum_ATC/GCA_000007705.1_ASM770v1_protein.faa	/nobackup/genomicData/Chromobacterium_violaceum_ATC//Chromobacterium_violaceum_ATC.16S_rRNA.fasta	/nobackup/genomicData/Chromobacterium_violaceum_ATC//Chromobacterium_violaceum_ATC.23S_rRNA.fasta	ChrVio
GCA_000021905.1	Desulfatibacillum alkenivorans AK-01	genbank	Proteobacteria	439235	Bacteria	Proteobacteria	Deltaproteobacteria	Desulfobacterales	Desulfobacteraceae	Desulfatibacillum	Desulfatibacillum alkenivorans	11	PRJNA19449	SAMN00000039	65170700	5300	-	CP001322.1	-	ftp://ftp.ncbi.nlm.nih.gov/genomes/all/GCA/000/021/905/GCA_000021905.1_ASM2190v1	Desulfatibacillum_alkenivoran	/nobackup/genomicData/Desulfatibacillum_alkenivoran/GCA_000021905.1_ASM2190v1_genomic.fna	/nobackup/genomicData/Desulfatibacillum_alkenivoran/GCA_000021905.1_ASM2190v1_protein.faa	/nobackup/genomicData/Desulfatibacillum_alkenivoran//Desulfatibacillum_alkenivoran.16S_rRNA.fasta	/nobackup/genomicData/Desulfatibacillum_alkenivoran//Desulfatibacillum_alkenivoran.23S_rRNA.fasta	DesAlk
GCA_000143965.1	Desulfarculus baarsii DSM 2075	genbank	Proteobacteria	644282	Bacteria	Proteobacteria	Deltaproteobacteria	Desulfarculales	Desulfarculaceae	Desulfarculus	Desulfarculus baarsii	11	PRJNA37955	SAMN02598521	36557300	3204	-	CP002085.1	-	ftp://ftp.ncbi.nlm.nih.gov/genomes/all/GCA/000/143/965/GCA_000143965.1_ASM14396v1	Desulfarculus_baarsii_DSM_207	/nobackup/genomicData/Desulfarculus_baarsii_DSM_207/GCA_000143965.1_ASM14396v1_genomic.fna	/nobackup/genomicData/Desulfarculus_baarsii_DSM_207/GCA_000143965.1_ASM14396v1_protein.faa	/nobackup/genomicData/Desulfarculus_baarsii_DSM_207//Desulfarculus_baarsii_DSM_207.16S_rRNA.fasta	/nobackup/genomicData/Desulfarculus_baarsii_DSM_207//Desulfarculus_baarsii_DSM_207.23S_rRNA.fasta	DesBaa
GCA_000015045.1	Pelobacter propionicus DSM 2379	genbank	Proteobacteria	338966	Bacteria	Proteobacteria	Deltaproteobacteria	Desulfuromonadales	Desulfuromonadaceae	Pelobacter	Pelobacter propionicus	11	PRJNA13384	SAMN02598297	42411200	3709	-	CP000484.1;CP000482.1;CP000483.1	-	ftp://ftp.ncbi.nlm.nih.gov/genomes/all/GCA/000/015/045/GCA_000015045.1_ASM1504v1	Pelobacter_propionicus_DSM_23	/nobackup/genomicData/Pelobacter_propionicus_DSM_23/GCA_000015045.1_ASM1504v1_genomic.fna	/nobackup/genomicData/Pelobacter_propionicus_DSM_23/GCA_000015045.1_ASM1504v1_protein.faa	/nobackup/genomicData/Pelobacter_propionicus_DSM_23//Pelobacter_propionicus_DSM_23.16S_rRNA.fasta	/nobackup/genomicData/Pelobacter_propionicus_DSM_23//Pelobacter_propionicus_DSM_23.23S_rRNA.fasta	PelPro
GCA_000023225.1	Desulfomicrobium baculatum DSM 4028	genbank	Proteobacteria	525897	Bacteria	Proteobacteria	Deltaproteobacteria	Desulfovibrionales	Desulfomicrobiaceae	Desulfomicrobium	Desulfomicrobium baculatum	11	PRJNA29527	SAMN00002602	39426600	3393	-	CP001629.1	-	ftp://ftp.ncbi.nlm.nih.gov/genomes/all/GCA/000/023/225/GCA_000023225.1_ASM2322v1	Desulfomicrobium_baculatum_DS	/nobackup/genomicData/Desulfomicrobium_baculatum_DS/GCA_000023225.1_ASM2322v1_genomic.fna	/nobackup/genomicData/Desulfomicrobium_baculatum_DS/GCA_000023225.1_ASM2322v1_protein.faa	/nobackup/genomicData/Desulfomicrobium_baculatum_DS//Desulfomicrobium_baculatum_DS.16S_rRNA.fasta	/nobackup/genomicData/Desulfomicrobium_baculatum_DS//Desulfomicrobium_baculatum_DS.23S_rRNA.fasta	DesBac
GCA_000517565.1	Desulfurella acetivorans A63	genbank	Proteobacteria	694431	Bacteria	Proteobacteria	Deltaproteobacteria	Desulfurellales	Desulfurellaceae	Desulfurella	Desulfurella acetivorans	11	PRJNA76511	SAMN02769651	18199900	1796	-	CP007052.1;CP007051.1	-	ftp://ftp.ncbi.nlm.nih.gov/genomes/all/GCA/000/517/565/GCA_000517565.1_ASM51756v1	Desulfurella_acetivorans_A63	/nobackup/genomicData/Desulfurella_acetivorans_A63/GCA_000517565.1_ASM51756v1_genomic.fna	/nobackup/genomicData/Desulfurella_acetivorans_A63/GCA_000517565.1_ASM51756v1_protein.faa	/nobackup/genomicData/Desulfurella_acetivorans_A63//Desulfurella_acetivorans_A63.16S_rRNA.fasta	/nobackup/genomicData/Desulfurella_acetivorans_A63//Desulfurella_acetivorans_A63.23S_rRNA.fasta	DesAce
GCA_000195755.1	Desulfovibrio vulgaris str. Hildenborough	genbank	Proteobacteria	882	Bacteria	Proteobacteria	Deltaproteobacteria	Desulfovibrionales	Desulfovibrionaceae	Desulfovibrio	Desulfovibrio vulgaris	11	PRJNA51	SAMN02603973	37731600	3535	-	AE017285.1;AE017286.1	-	ftp://ftp.ncbi.nlm.nih.gov/genomes/all/GCA/000/195/755/GCA_000195755.1_ASM19575v1	Desulfovibrio_vulgaris_str_Hi	/nobackup/genomicData/Desulfovibrio_vulgaris_str_Hi/GCA_000195755.1_ASM19575v1_genomic.fna	/nobackup/genomicData/Desulfovibrio_vulgaris_str_Hi/GCA_000195755.1_ASM19575v1_protein.faa	/nobackup/genomicData/Desulfovibrio_vulgaris_str_Hi//Desulfovibrio_vulgaris_str_Hi.16S_rRNA.fasta	/nobackup/genomicData/Desulfovibrio_vulgaris_str_Hi//Desulfovibrio_vulgaris_str_Hi.23S_rRNA.fasta	DesVul
GCA_000007985.2	Geobacter sulfurreducens PCA	genbank	Proteobacteria	243231	Bacteria	Proteobacteria	Deltaproteobacteria	Desulfuromonadales	Geobacteraceae	Geobacter	Geobacter sulfurreducens	11	PRJNA192	SAMN02603989	38141300	3430	-	AE017180.2	-	ftp://ftp.ncbi.nlm.nih.gov/genomes/all/GCA/000/007/985/GCA_000007985.2_ASM798v2	Geobacter_sulfurreducens_PCA	/nobackup/genomicData/Geobacter_sulfurreducens_PCA/GCA_000007985.2_ASM798v2_genomic.fna	/nobackup/genomicData/Geobacter_sulfurreducens_PCA/GCA_000007985.2_ASM798v2_protein.faa	/nobackup/genomicData/Geobacter_sulfurreducens_PCA//Geobacter_sulfurreducens_PCA.16S_rRNA.fasta	/nobackup/genomicData/Geobacter_sulfurreducens_PCA//Geobacter_sulfurreducens_PCA.23S_rRNA.fasta	GeoSul
GCA_000447755.1	Bacteriovorax sp. BSW11_IV	genbank	Proteobacteria	1353529	Bacteria	Proteobacteria	Deltaproteobacteria	Bdellovibrionales	Bacteriovoracaceae	Bacteriovorax	NA	11	PRJNA210325	SAMN02436208	36501000	3360	-	-	AUNE00000000.1	ftp://ftp.ncbi.nlm.nih.gov/genomes/all/GCA/000/447/755/GCA_000447755.1_Hybrid_Newbler_filtered	Bacteriovorax_sp_BSW11_IV	/nobackup/genomicData/Bacteriovorax_sp_BSW11_IV/GCA_000447755.1_Hybrid_Newbler_filtered_genomic.fna	/nobackup/genomicData/Bacteriovorax_sp_BSW11_IV/GCA_000447755.1_Hybrid_Newbler_filtered_protein.faa	-	-	Bacter
GCA_000024325.1	Desulfohalobium retbaense DSM 5692	genbank	Proteobacteria	485915	Bacteria	Proteobacteria	Deltaproteobacteria	Desulfovibrionales	Desulfohalobiaceae	Desulfohalobium	Desulfohalobium retbaense	11	PRJNA29199	SAMN02598459	29095700	2440	-	CP001735.1;CP001734.1	-	ftp://ftp.ncbi.nlm.nih.gov/genomes/all/GCA/000/024/325/GCA_000024325.1_ASM2432v1	Desulfohalobium_retbaense_DSM	/nobackup/genomicData/Desulfohalobium_retbaense_DSM/GCA_000024325.1_ASM2432v1_genomic.fna	/nobackup/genomicData/Desulfohalobium_retbaense_DSM/GCA_000024325.1_ASM2432v1_protein.faa	/nobackup/genomicData/Desulfohalobium_retbaense_DSM//Desulfohalobium_retbaense_DSM.16S_rRNA.fasta	/nobackup/genomicData/Desulfohalobium_retbaense_DSM//Desulfohalobium_retbaense_DSM.23S_rRNA.fasta	DesRet
GCA_000341395.1	Desulfocapsa sulfexigens DSM 10523	genbank	Proteobacteria	1167006	Bacteria	Proteobacteria	Deltaproteobacteria	Desulfobacterales	Desulfobulbaceae	Desulfocapsa	Desulfocapsa sulfexigens	11	PRJNA91121	SAMN02602964	40235100	3500	-	CP003986.1;CP003985.1	-	ftp://ftp.ncbi.nlm.nih.gov/genomes/all/GCA/000/341/395/GCA_000341395.1_ASM34139v1	Desulfocapsa_sulfexigens_DSM	/nobackup/genomicData/Desulfocapsa_sulfexigens_DSM/GCA_000341395.1_ASM34139v1_genomic.fna	/nobackup/genomicData/Desulfocapsa_sulfexigens_DSM/GCA_000341395.1_ASM34139v1_protein.faa	/nobackup/genomicData/Desulfocapsa_sulfexigens_DSM//Desulfocapsa_sulfexigens_DSM.16S_rRNA.fasta	/nobackup/genomicData/Desulfocapsa_sulfexigens_DSM//Desulfocapsa_sulfexigens_DSM.23S_rRNA.fasta	DesSul
GCA_001263205.1	Labilithrix luteola	genbank	Proteobacteria	1391654	Bacteria	Proteobacteria	Deltaproteobacteria	Myxococcales	Labilitrichaceae	Labilithrix	NA	11	PRJNA291650	SAMN03951129	121915000	11518	-	-	-	ftp://ftp.ncbi.nlm.nih.gov/genomes/all/GCA/001/263/205/GCA_001263205.1_ASM126320v1	Labilithrix_luteola	/nobackup/genomicData/Labilithrix_luteola/GCA_001263205.1_ASM126320v1_genomic.fna	/nobackup/genomicData/Labilithrix_luteola/GCA_001263205.1_ASM126320v1_protein.faa	/nobackup/genomicData/Labilithrix_luteola//Labilithrix_luteola.16S_rRNA.fasta	/nobackup/genomicData/Labilithrix_luteola//Labilithrix_luteola.23S_rRNA.fasta	Labili
GCA_000170895.1	Plesiocystis pacifica SIR-1	genbank	Proteobacteria	391625	Bacteria	Proteobacteria	Deltaproteobacteria	Myxococcales	Nannocystaceae	Plesiocystis	Plesiocystis pacifica	11	PRJNA19341	SAMN02436152	105876000	7901	-	-	ABCS00000000.1	ftp://ftp.ncbi.nlm.nih.gov/genomes/all/GCA/000/170/895/GCA_000170895.1_ASM17089v1	Plesiocystis_pacifica_SIR_1	/nobackup/genomicData/Plesiocystis_pacifica_SIR_1/GCA_000170895.1_ASM17089v1_genomic.fna	/nobackup/genomicData/Plesiocystis_pacifica_SIR_1/GCA_000170895.1_ASM17089v1_protein.faa	/nobackup/genomicData/Plesiocystis_pacifica_SIR_1//Plesiocystis_pacifica_SIR_1.16S_rRNA.fasta	/nobackup/genomicData/Plesiocystis_pacifica_SIR_1//Plesiocystis_pacifica_SIR_1.23S_rRNA.fasta	PlePac
GCA_000737325.2	Sandaracinus amylolyticus	genbank	Proteobacteria	927083	Bacteria	Proteobacteria	Deltaproteobacteria	Myxococcales	Sandaracinaceae	Sandaracinus	NA	11	PRJNA242472	SAMN02719577	103273000	8589	-	CP011125.1	-	ftp://ftp.ncbi.nlm.nih.gov/genomes/all/GCA/000/737/325/GCA_000737325.2_ASM73732v2	Sandaracinus_amylolyticus	/nobackup/genomicData/Sandaracinus_amylolyticus/GCA_000737325.2_ASM73732v2_genomic.fna	/nobackup/genomicData/Sandaracinus_amylolyticus/GCA_000737325.2_ASM73732v2_protein.faa	/nobackup/genomicData/Sandaracinus_amylolyticus//Sandaracinus_amylolyticus.16S_rRNA.fasta	/nobackup/genomicData/Sandaracinus_amylolyticus//Sandaracinus_amylolyticus.23S_rRNA.fasta	Sandar
GCA_000017505.1	Anaeromyxobacter sp. Fw109-5	genbank	Proteobacteria	404589	Bacteria	Proteobacteria	Deltaproteobacteria	Myxococcales	Anaeromyxobacteraceae	Anaeromyxobacter	NA	11	PRJNA17729	SAMN02598401	52779900	4454	-	CP000769.1	-	ftp://ftp.ncbi.nlm.nih.gov/genomes/all/GCA/000/017/505/GCA_000017505.1_ASM1750v1	Anaeromyxobacter_sp_Fw109_5	/nobackup/genomicData/Anaeromyxobacter_sp_Fw109_5/GCA_000017505.1_ASM1750v1_genomic.fna	/nobackup/genomicData/Anaeromyxobacter_sp_Fw109_5/GCA_000017505.1_ASM1750v1_protein.faa	/nobackup/genomicData/Anaeromyxobacter_sp_Fw109_5//Anaeromyxobacter_sp_Fw109_5.16S_rRNA.fasta	/nobackup/genomicData/Anaeromyxobacter_sp_Fw109_5//Anaeromyxobacter_sp_Fw109_5.23S_rRNA.fasta	Anaero
GCA_000331735.1	Myxococcus stipitatus DSM 14675	genbank	Proteobacteria	1278073	Bacteria	Proteobacteria	Deltaproteobacteria	Myxococcales	Myxococcaceae	Myxococcus	Myxococcus stipitatus	11	PRJNA185255	SAMN02603594	103506000	7859	-	CP004025.1	-	ftp://ftp.ncbi.nlm.nih.gov/genomes/all/GCA/000/331/735/GCA_000331735.1_ASM33173v1	Myxococcus_stipitatus_DSM_146	/nobackup/genomicData/Myxococcus_stipitatus_DSM_146/GCA_000331735.1_ASM33173v1_genomic.fna	/nobackup/genomicData/Myxococcus_stipitatus_DSM_146/GCA_000331735.1_ASM33173v1_protein.faa	/nobackup/genomicData/Myxococcus_stipitatus_DSM_146//Myxococcus_stipitatus_DSM_146.16S_rRNA.fasta	/nobackup/genomicData/Myxococcus_stipitatus_DSM_146//Myxococcus_stipitatus_DSM_146.23S_rRNA.fasta	MyxSti
GCA_001027285.1	Archangium gephyra	genbank	Proteobacteria	48	Bacteria	Proteobacteria	Deltaproteobacteria	Myxococcales	Cystobacteraceae	Archangium	NA	11	PRJNA283574	SAMN03704078	124894000	9551	-	CP011509.1	-	ftp://ftp.ncbi.nlm.nih.gov/genomes/all/GCA/001/027/285/GCA_001027285.1_ASM102728v1	Archangium_gephyra	/nobackup/genomicData/Archangium_gephyra/GCA_001027285.1_ASM102728v1_genomic.fna	/nobackup/genomicData/Archangium_gephyra/GCA_001027285.1_ASM102728v1_protein.faa	/nobackup/genomicData/Archangium_gephyra//Archangium_gephyra.16S_rRNA.fasta	/nobackup/genomicData/Archangium_gephyra//Archangium_gephyra.23S_rRNA.fasta	Archan
GCA_000067165.1	Sorangium cellulosum So ce56	genbank	Proteobacteria	448385	Bacteria	Proteobacteria	Deltaproteobacteria	Myxococcales	Polyangiaceae	Sorangium	Sorangium cellulosum	11	PRJNA28111	SAMEA3138271	130338000	9326	-	AM746676.1	-	ftp://ftp.ncbi.nlm.nih.gov/genomes/all/GCA/000/067/165/GCA_000067165.1_ASM6716v1	Sorangium_cellulosum_So_ce56	/nobackup/genomicData/Sorangium_cellulosum_So_ce56/GCA_000067165.1_ASM6716v1_genomic.fna	/nobackup/genomicData/Sorangium_cellulosum_So_ce56/GCA_000067165.1_ASM6716v1_protein.faa	/nobackup/genomicData/Sorangium_cellulosum_So_ce56//Sorangium_cellulosum_So_ce56.16S_rRNA.fasta	/nobackup/genomicData/Sorangium_cellulosum_So_ce56//Sorangium_cellulosum_So_ce56.23S_rRNA.fasta	SorCel
GCA_000934745.1	Desulfonatronum thioautotrophicum	genbank	Proteobacteria	617001	Bacteria	Proteobacteria	Deltaproteobacteria	Desulfovibrionales	Desulfonatronaceae	Desulfonatronum	NA	11	PRJNA262419	SAMN03351823	46346000	3985	-	-	JYNO00000000.1	ftp://ftp.ncbi.nlm.nih.gov/genomes/all/GCA/000/934/745/GCA_000934745.1_ASM93474v1	Desulfonatronum_thioautotroph	/nobackup/genomicData/Desulfonatronum_thioautotroph/GCA_000934745.1_ASM93474v1_genomic.fna	/nobackup/genomicData/Desulfonatronum_thioautotroph//Desulfonatronum_thioautotroph.faa	/nobackup/genomicData/Desulfonatronum_thioautotroph//Desulfonatronum_thioautotroph.16S_rRNA.fasta	-	Desulf
GCA_000024805.1	Haliangium ochraceum DSM 14365	genbank	Proteobacteria	502025	Bacteria	Proteobacteria	Deltaproteobacteria	Myxococcales	Kofleriaceae	Haliangium	Haliangium ochraceum	11	PRJNA28711	SAMN00002596	94463100	6636	-	CP001804.1	-	ftp://ftp.ncbi.nlm.nih.gov/genomes/all/GCA/000/024/805/GCA_000024805.1_ASM2480v1	Haliangium_ochraceum_DSM_1436	/nobackup/genomicData/Haliangium_ochraceum_DSM_1436/GCA_000024805.1_ASM2480v1_genomic.fna	/nobackup/genomicData/Haliangium_ochraceum_DSM_1436/GCA_000024805.1_ASM2480v1_protein.faa	/nobackup/genomicData/Haliangium_ochraceum_DSM_1436//Haliangium_ochraceum_DSM_1436.16S_rRNA.fasta	/nobackup/genomicData/Haliangium_ochraceum_DSM_1436//Haliangium_ochraceum_DSM_1436.23S_rRNA.fasta	HalOch
GCA_000021725.1	Nautilia profundicola AmH	genbank	Proteobacteria	598659	Bacteria	Proteobacteria	Epsilonproteobacteria	Nautiliales	Nautiliaceae	Nautilia	Nautilia profundicola	11	PRJNA32573	SAMN02603431	16764400	1699	-	CP001279.1	-	ftp://ftp.ncbi.nlm.nih.gov/genomes/all/GCA/000/021/725/GCA_000021725.1_ASM2172v1	Nautilia_profundicola_AmH	/nobackup/genomicData/Nautilia_profundicola_AmH/GCA_000021725.1_ASM2172v1_genomic.fna	/nobackup/genomicData/Nautilia_profundicola_AmH/GCA_000021725.1_ASM2172v1_protein.faa	/nobackup/genomicData/Nautilia_profundicola_AmH//Nautilia_profundicola_AmH.16S_rRNA.fasta	/nobackup/genomicData/Nautilia_profundicola_AmH//Nautilia_profundicola_AmH.23S_rRNA.fasta	NauPro
GCA_000008525.1	Helicobacter pylori 26695	genbank	Proteobacteria	85962	Bacteria	Proteobacteria	Epsilonproteobacteria	Campylobacterales	Helicobacteraceae	Helicobacter	Helicobacter pylori	11	PRJNA233	SAMN02603995	16678700	1445	-	AE000511.1	-	ftp://ftp.ncbi.nlm.nih.gov/genomes/all/GCA/000/008/525/GCA_000008525.1_ASM852v1	Helicobacter_pylori_26695	/nobackup/genomicData/Helicobacter_pylori_26695/GCA_000008525.1_ASM852v1_genomic.fna	/nobackup/genomicData/Helicobacter_pylori_26695/GCA_000008525.1_ASM852v1_protein.faa	/nobackup/genomicData/Helicobacter_pylori_26695//Helicobacter_pylori_26695.16S_rRNA.fasta	/nobackup/genomicData/Helicobacter_pylori_26695//Helicobacter_pylori_26695.23S_rRNA.fasta	HelPyl
GCA_000014965.1	Syntrophobacter fumaroxidans MPOB	genbank	Proteobacteria	335543	Bacteria	Proteobacteria	Deltaproteobacteria	Syntrophobacterales	Syntrophobacteraceae	Syntrophobacter	Syntrophobacter fumaroxidans	11	PRJNA13013	SAMN02598285	49902500	4084	-	CP000478.1	-	ftp://ftp.ncbi.nlm.nih.gov/genomes/all/GCA/000/014/965/GCA_000014965.1_ASM1496v1	Syntrophobacter_fumaroxidans	/nobackup/genomicData/Syntrophobacter_fumaroxidans/GCA_000014965.1_ASM1496v1_genomic.fna	/nobackup/genomicData/Syntrophobacter_fumaroxidans/GCA_000014965.1_ASM1496v1_protein.faa	/nobackup/genomicData/Syntrophobacter_fumaroxidans//Syntrophobacter_fumaroxidans.16S_rRNA.fasta	/nobackup/genomicData/Syntrophobacter_fumaroxidans//Syntrophobacter_fumaroxidans.23S_rRNA.fasta	SynFum
GCA_000186245.1	Nitratifractor salsuginis DSM 16511	genbank	Proteobacteria	749222	Bacteria	Proteobacteria	Epsilonproteobacteria	Campylobacterales	NA	Nitratifractor	Nitratifractor salsuginis	11	PRJNA46883	SAMN00713578	21012800	2076	-	CP002452.1	-	ftp://ftp.ncbi.nlm.nih.gov/genomes/all/GCA/000/186/245/GCA_000186245.1_ASM18624v1	Nitratifractor_salsuginis_DSM	/nobackup/genomicData/Nitratifractor_salsuginis_DSM/GCA_000186245.1_ASM18624v1_genomic.fna	/nobackup/genomicData/Nitratifractor_salsuginis_DSM/GCA_000186245.1_ASM18624v1_protein.faa	/nobackup/genomicData/Nitratifractor_salsuginis_DSM//Nitratifractor_salsuginis_DSM.16S_rRNA.fasta	/nobackup/genomicData/Nitratifractor_salsuginis_DSM//Nitratifractor_salsuginis_DSM.23S_rRNA.fasta	NitSal
GCA_000512235.1	Syntrophorhabdus aromaticivorans UI	genbank	Proteobacteria	909663	Bacteria	Proteobacteria	Deltaproteobacteria	Syntrophobacterales	Syntrophorhabdaceae	Syntrophorhabdus	Syntrophorhabdus aromaticivorans	11	PRJNA63195	SAMN02597160	37594800	3433	-	-	AJUN00000000.1	ftp://ftp.ncbi.nlm.nih.gov/genomes/all/GCA/000/512/235/GCA_000512235.1_ASM51223v1	Syntrophorhabdus_aromaticivor	/nobackup/genomicData/Syntrophorhabdus_aromaticivor/GCA_000512235.1_ASM51223v1_genomic.fna	/nobackup/genomicData/Syntrophorhabdus_aromaticivor//Syntrophorhabdus_aromaticivor.faa	/nobackup/genomicData/Syntrophorhabdus_aromaticivor//Syntrophorhabdus_aromaticivor.16S_rRNA.fasta	/nobackup/genomicData/Syntrophorhabdus_aromaticivor//Syntrophorhabdus_aromaticivor.23S_rRNA.fasta	SynAro
GCA_000009085.1	Campylobacter jejuni subsp. jejuni NCTC 11168 = ATCC 700819	genbank	Proteobacteria	192222	Bacteria	Proteobacteria	Epsilonproteobacteria	Campylobacterales	Campylobacteraceae	Campylobacter	Campylobacter jejuni	11	PRJNA8	SAMEA1705929	16414800	1572	-	AL111168.1	-	ftp://ftp.ncbi.nlm.nih.gov/genomes/all/GCA/000/009/085/GCA_000009085.1_ASM908v1	Campylobacter_jejuni_subsp_je	/nobackup/genomicData/Campylobacter_jejuni_subsp_je/GCA_000009085.1_ASM908v1_genomic.fna	/nobackup/genomicData/Campylobacter_jejuni_subsp_je/GCA_000009085.1_ASM908v1_protein.faa	/nobackup/genomicData/Campylobacter_jejuni_subsp_je//Campylobacter_jejuni_subsp_je.16S_rRNA.fasta	/nobackup/genomicData/Campylobacter_jejuni_subsp_je//Campylobacter_jejuni_subsp_je.23S_rRNA.fasta	CamJej
GCA_001263175.1	Vulgatibacter incomptus	genbank	Proteobacteria	1391653	Bacteria	Proteobacteria	Deltaproteobacteria	Myxococcales	Vulgatibacteraceae	Vulgatibacter	NA	11	PRJNA291649	SAMN03951128	43505500	3488	-	CP012332.1	-	ftp://ftp.ncbi.nlm.nih.gov/genomes/all/GCA/001/263/175/GCA_001263175.1_ASM126317v1	Vulgatibacter_incomptus	/nobackup/genomicData/Vulgatibacter_incomptus/GCA_001263175.1_ASM126317v1_genomic.fna	/nobackup/genomicData/Vulgatibacter_incomptus/GCA_001263175.1_ASM126317v1_protein.faa	/nobackup/genomicData/Vulgatibacter_incomptus//Vulgatibacter_incomptus.16S_rRNA.fasta	/nobackup/genomicData/Vulgatibacter_incomptus//Vulgatibacter_incomptus.23S_rRNA.fasta	Vulgat
GCA_000266945.1	Desulfomonile tiedjei DSM 6799	genbank	Proteobacteria	706587	Bacteria	Proteobacteria	Deltaproteobacteria	Syntrophobacterales	Syntrophaceae	Desulfomonile	Desulfomonile tiedjei	11	PRJNA43133	SAMN02232013	65270300	5486	-	CP003361.1;CP003360.1	-	ftp://ftp.ncbi.nlm.nih.gov/genomes/all/GCA/000/266/945/GCA_000266945.1_ASM26694v1	Desulfomonile_tiedjei_DSM_679	/nobackup/genomicData/Desulfomonile_tiedjei_DSM_679/GCA_000266945.1_ASM26694v1_genomic.fna	/nobackup/genomicData/Desulfomonile_tiedjei_DSM_679/GCA_000266945.1_ASM26694v1_protein.faa	/nobackup/genomicData/Desulfomonile_tiedjei_DSM_679//Desulfomonile_tiedjei_DSM_679.16S_rRNA.fasta	/nobackup/genomicData/Desulfomonile_tiedjei_DSM_679//Desulfomonile_tiedjei_DSM_679.23S_rRNA.fasta	DesTie
GCA_000008465.1	Idiomarina loihiensis L2TR	genbank	Proteobacteria	283942	Bacteria	Proteobacteria	Gammaproteobacteria	Alteromonadales	Idiomarinaceae	Idiomarina	Idiomarina loihiensis	11	PRJNA10790	SAMN02604184	28393200	2631	-	AE017340.1	-	ftp://ftp.ncbi.nlm.nih.gov/genomes/all/GCA/000/008/465/GCA_000008465.1_ASM846v1	Idiomarina_loihiensis_L2TR	/nobackup/genomicData/Idiomarina_loihiensis_L2TR/GCA_000008465.1_ASM846v1_genomic.fna	/nobackup/genomicData/Idiomarina_loihiensis_L2TR/GCA_000008465.1_ASM846v1_protein.faa	/nobackup/genomicData/Idiomarina_loihiensis_L2TR//Idiomarina_loihiensis_L2TR.16S_rRNA.fasta	/nobackup/genomicData/Idiomarina_loihiensis_L2TR//Idiomarina_loihiensis_L2TR.23S_rRNA.fasta	IdiLoi
GCA_000347635.1	Paraglaciecola psychrophila 170	genbank	Proteobacteria	1129794	Bacteria	Proteobacteria	Gammaproteobacteria	Alteromonadales	Alteromonadaceae	Paraglaciecola	Paraglaciecola psychrophila	11	PRJNA174842	SAMN02603050	54136900	4393	-	CP003837.1	-	ftp://ftp.ncbi.nlm.nih.gov/genomes/all/GCA/000/347/635/GCA_000347635.1_ASM34763v1	Paraglaciecola_psychrophila_1	/nobackup/genomicData/Paraglaciecola_psychrophila_1/GCA_000347635.1_ASM34763v1_genomic.fna	/nobackup/genomicData/Paraglaciecola_psychrophila_1/GCA_000347635.1_ASM34763v1_protein.faa	/nobackup/genomicData/Paraglaciecola_psychrophila_1//Paraglaciecola_psychrophila_1.16S_rRNA.fasta	/nobackup/genomicData/Paraglaciecola_psychrophila_1//Paraglaciecola_psychrophila_1.23S_rRNA.fasta	ParPsy
GCA_001705075.1	Acidiferrobacter thiooxydans	genbank	Proteobacteria	163359	Bacteria	Proteobacteria	Gammaproteobacteria	Acidiferrobacterales	Acidiferrobacteraceae	Acidiferrobacter	NA	11	PRJNA324464	SAMN05526184	32528200	2890	-	-	MDCF00000000.1	ftp://ftp.ncbi.nlm.nih.gov/genomes/all/GCA/001/705/075/GCA_001705075.1_ASM170507v1	Acidiferrobacter_thiooxydans	/nobackup/genomicData/Acidiferrobacter_thiooxydans/GCA_001705075.1_ASM170507v1_genomic.fna	/nobackup/genomicData/Acidiferrobacter_thiooxydans/GCA_001705075.1_ASM170507v1_protein.faa	/nobackup/genomicData/Acidiferrobacter_thiooxydans//Acidiferrobacter_thiooxydans.16S_rRNA.fasta	/nobackup/genomicData/Acidiferrobacter_thiooxydans//Acidiferrobacter_thiooxydans.23S_rRNA.fasta	Acidif
GCA_000148645.1	Ferrimonas balearica DSM 9799	genbank	Proteobacteria	550540	Bacteria	Proteobacteria	Gammaproteobacteria	Alteromonadales	Ferrimonadaceae	Ferrimonas	Ferrimonas balearica	11	PRJNA30799	SAMN00115627	42791600	3714	-	CP002209.1	-	ftp://ftp.ncbi.nlm.nih.gov/genomes/all/GCA/000/148/645/GCA_000148645.1_ASM14864v1	Ferrimonas_balearica_DSM_9799	/nobackup/genomicData/Ferrimonas_balearica_DSM_9799/GCA_000148645.1_ASM14864v1_genomic.fna	/nobackup/genomicData/Ferrimonas_balearica_DSM_9799/GCA_000148645.1_ASM14864v1_protein.faa	/nobackup/genomicData/Ferrimonas_balearica_DSM_9799//Ferrimonas_balearica_DSM_9799.16S_rRNA.fasta	/nobackup/genomicData/Ferrimonas_balearica_DSM_9799//Ferrimonas_balearica_DSM_9799.23S_rRNA.fasta	FerBal
GCA_001602955.1	Campylobacterales bacterium Epsilon_01	genbank	Proteobacteria	1674898	Bacteria	Proteobacteria	Epsilonproteobacteria	Campylobacterales	NA	NA	NA	11	PRJNA284316	SAMN03837533	27143300	-	-	-	LVAC00000000.1	ftp://ftp.ncbi.nlm.nih.gov/genomes/all/GCA/001/602/955/GCA_001602955.1_ASM160295v1	Campylobacterales_bacterium_E	/nobackup/genomicData/Campylobacterales_bacterium_E/GCA_001602955.1_ASM160295v1_genomic.fna	/nobackup/genomicData/Campylobacterales_bacterium_E//Campylobacterales_bacterium_E.faa	-	-	Epsilo
GCA_000014805.1	Aeromonas hydrophila subsp. hydrophila ATCC 7966	genbank	Proteobacteria	380703	Bacteria	Proteobacteria	Gammaproteobacteria	Aeromonadales	Aeromonadaceae	Aeromonas	Aeromonas hydrophila	11	PRJNA16697	SAMN02604052	47444500	4119	-	CP000462.1	-	ftp://ftp.ncbi.nlm.nih.gov/genomes/all/GCA/000/014/805/GCA_000014805.1_ASM1480v1	Aeromonas_hydrophila_subsp_hy	/nobackup/genomicData/Aeromonas_hydrophila_subsp_hy/GCA_000014805.1_ASM1480v1_genomic.fna	/nobackup/genomicData/Aeromonas_hydrophila_subsp_hy/GCA_000014805.1_ASM1480v1_protein.faa	/nobackup/genomicData/Aeromonas_hydrophila_subsp_hy//Aeromonas_hydrophila_subsp_hy.16S_rRNA.fasta	/nobackup/genomicData/Aeromonas_hydrophila_subsp_hy//Aeromonas_hydrophila_subsp_hy.23S_rRNA.fasta	AerHyd
GCA_000953735.1	Moritella viscosa	genbank	Proteobacteria	80854	Bacteria	Proteobacteria	Gammaproteobacteria	Alteromonadales	Moritellaceae	Moritella	NA	11	PRJEB6964	SAMEA2735902	50939900	4305	-	LN554854.1;LN554852.1;LN554853.1	-	ftp://ftp.ncbi.nlm.nih.gov/genomes/all/GCA/000/953/735/GCA_000953735.1_MVIS1	Moritella_viscosa	/nobackup/genomicData/Moritella_viscosa/GCA_000953735.1_MVIS1_genomic.fna	/nobackup/genomicData/Moritella_viscosa/GCA_000953735.1_MVIS1_protein.faa	/nobackup/genomicData/Moritella_viscosa//Moritella_viscosa.16S_rRNA.fasta	/nobackup/genomicData/Moritella_viscosa//Moritella_viscosa.23S_rRNA.fasta	Morite
GCA_000012325.1	Colwellia psychrerythraea 34H	genbank	Proteobacteria	167879	Bacteria	Proteobacteria	Gammaproteobacteria	Alteromonadales	Colwelliaceae	Colwellia	Colwellia psychrerythraea	11	PRJNA275	SAMN02604001	53731800	4393	-	CP000083.1	-	ftp://ftp.ncbi.nlm.nih.gov/genomes/all/GCA/000/012/325/GCA_000012325.1_ASM1232v1	Colwellia_psychrerythraea_34H	/nobackup/genomicData/Colwellia_psychrerythraea_34H/GCA_000012325.1_ASM1232v1_genomic.fna	/nobackup/genomicData/Colwellia_psychrerythraea_34H/GCA_000012325.1_ASM1232v1_protein.faa	/nobackup/genomicData/Colwellia_psychrerythraea_34H//Colwellia_psychrerythraea_34H.16S_rRNA.fasta	/nobackup/genomicData/Colwellia_psychrerythraea_34H//Colwellia_psychrerythraea_34H.23S_rRNA.fasta	ColPsy
GCA_000378405.1	Succinimonas amylolytica DSM 2873	genbank	Proteobacteria	1265507	Bacteria	Proteobacteria	Gammaproteobacteria	Aeromonadales	Succinivibrionaceae	Succinimonas	Succinimonas amylolytica	11	PRJNA182396	SAMN02440994	39642700	2877	-	-	ARKF00000000.1	ftp://ftp.ncbi.nlm.nih.gov/genomes/all/GCA/000/378/405/GCA_000378405.1_ASM37840v1	Succinimonas_amylolytica_DSM	/nobackup/genomicData/Succinimonas_amylolytica_DSM/GCA_000378405.1_ASM37840v1_genomic.fna	/nobackup/genomicData/Succinimonas_amylolytica_DSM//Succinimonas_amylolytica_DSM.faa	/nobackup/genomicData/Succinimonas_amylolytica_DSM//Succinimonas_amylolytica_DSM.16S_rRNA.fasta	/nobackup/genomicData/Succinimonas_amylolytica_DSM//Succinimonas_amylolytica_DSM.23S_rRNA.fasta	SucAmy
GCA_000015285.1	Psychromonas ingrahamii 37	genbank	Proteobacteria	357804	Bacteria	Proteobacteria	Gammaproteobacteria	Alteromonadales	Psychromonadaceae	Psychromonas	Psychromonas ingrahamii	11	PRJNA16187	SAMN02598361	45596000	3644	-	CP000510.1	-	ftp://ftp.ncbi.nlm.nih.gov/genomes/all/GCA/000/015/285/GCA_000015285.1_ASM1528v1	Psychromonas_ingrahamii_37	/nobackup/genomicData/Psychromonas_ingrahamii_37/GCA_000015285.1_ASM1528v1_genomic.fna	/nobackup/genomicData/Psychromonas_ingrahamii_37/GCA_000015285.1_ASM1528v1_protein.faa	/nobackup/genomicData/Psychromonas_ingrahamii_37//Psychromonas_ingrahamii_37.16S_rRNA.fasta	/nobackup/genomicData/Psychromonas_ingrahamii_37//Psychromonas_ingrahamii_37.23S_rRNA.fasta	PsyIng
GCA_000146165.2	Shewanella oneidensis MR-1	genbank	Proteobacteria	211586	Bacteria	Proteobacteria	Gammaproteobacteria	Alteromonadales	Shewanellaceae	Shewanella	Shewanella oneidensis	11	PRJNA335	SAMN02604014	51314200	4214	-	AE014299.2;AE014300.1	-	ftp://ftp.ncbi.nlm.nih.gov/genomes/all/GCA/000/146/165/GCA_000146165.2_ASM14616v2	Shewanella_oneidensis_MR_1	/nobackup/genomicData/Shewanella_oneidensis_MR_1/GCA_000146165.2_ASM14616v2_genomic.fna	/nobackup/genomicData/Shewanella_oneidensis_MR_1/GCA_000146165.2_ASM14616v2_protein.faa	/nobackup/genomicData/Shewanella_oneidensis_MR_1//Shewanella_oneidensis_MR_1.16S_rRNA.fasta	/nobackup/genomicData/Shewanella_oneidensis_MR_1//Shewanella_oneidensis_MR_1.23S_rRNA.fasta	SheOne
GCA_001482385.1	Pseudoalteromonas rubra	genbank	Proteobacteria	43658	Bacteria	Proteobacteria	Gammaproteobacteria	Alteromonadales	Pseudoalteromonadaceae	Pseudoalteromonas	NA	11	PRJNA305221	SAMN04320552	59137800	4724	-	CP013611.1;CP013613.1;CP013612.1	-	ftp://ftp.ncbi.nlm.nih.gov/genomes/all/GCA/001/482/385/GCA_001482385.1_ASM148238v1	Pseudoalteromonas_rubra	/nobackup/genomicData/Pseudoalteromonas_rubra/GCA_001482385.1_ASM148238v1_genomic.fna	/nobackup/genomicData/Pseudoalteromonas_rubra/GCA_001482385.1_ASM148238v1_protein.faa	/nobackup/genomicData/Pseudoalteromonas_rubra//Pseudoalteromonas_rubra.16S_rRNA.fasta	/nobackup/genomicData/Pseudoalteromonas_rubra//Pseudoalteromonas_rubra.23S_rRNA.fasta	Pseudo
GCA_000015345.1	Dichelobacter nodosus VCS1703A	genbank	Proteobacteria	246195	Bacteria	Proteobacteria	Gammaproteobacteria	Cardiobacteriales	Cardiobacteriaceae	Dichelobacter	Dichelobacter nodosus	11	PRJNA50	SAMN02603972	13893500	1270	-	CP000513.1	-	ftp://ftp.ncbi.nlm.nih.gov/genomes/all/GCA/000/015/345/GCA_000015345.1_ASM1534v1	Dichelobacter_nodosus_VCS1703	/nobackup/genomicData/Dichelobacter_nodosus_VCS1703/GCA_000015345.1_ASM1534v1_genomic.fna	/nobackup/genomicData/Dichelobacter_nodosus_VCS1703/GCA_000015345.1_ASM1534v1_protein.faa	/nobackup/genomicData/Dichelobacter_nodosus_VCS1703//Dichelobacter_nodosus_VCS1703.16S_rRNA.fasta	/nobackup/genomicData/Dichelobacter_nodosus_VCS1703//Dichelobacter_nodosus_VCS1703.23S_rRNA.fasta	DicNod
GCA_000153125.2	Congregibacter litoralis KT71	genbank	Proteobacteria	314285	Bacteria	Proteobacteria	Gammaproteobacteria	Cellvibrionales	Halieaceae	Congregibacter	Congregibacter litoralis	11	PRJNA13585	SAMN02436113	43511200	3785	-	CM002299.1	AAOA00000000.2	ftp://ftp.ncbi.nlm.nih.gov/genomes/all/GCA/000/153/125/GCA_000153125.2_ASM15312v2	Congregibacter_litoralis_KT71	/nobackup/genomicData/Congregibacter_litoralis_KT71/GCA_000153125.2_ASM15312v2_genomic.fna	/nobackup/genomicData/Congregibacter_litoralis_KT71/GCA_000153125.2_ASM15312v2_protein.faa	/nobackup/genomicData/Congregibacter_litoralis_KT71//Congregibacter_litoralis_KT71.16S_rRNA.fasta	/nobackup/genomicData/Congregibacter_litoralis_KT71//Congregibacter_litoralis_KT71.23S_rRNA.fasta	ConLit
GCA_000023025.1	Teredinibacter turnerae T7901	genbank	Proteobacteria	377629	Bacteria	Proteobacteria	Gammaproteobacteria	Cellvibrionales	Cellvibrionaceae	Teredinibacter	Teredinibacter turnerae	11	PRJNA30839	SAMN02603454	51931600	4113	-	CP001614.2	-	ftp://ftp.ncbi.nlm.nih.gov/genomes/all/GCA/000/023/025/GCA_000023025.1_ASM2302v1	Teredinibacter_turnerae_T7901	/nobackup/genomicData/Teredinibacter_turnerae_T7901/GCA_000023025.1_ASM2302v1_genomic.fna	/nobackup/genomicData/Teredinibacter_turnerae_T7901/GCA_000023025.1_ASM2302v1_protein.faa	/nobackup/genomicData/Teredinibacter_turnerae_T7901//Teredinibacter_turnerae_T7901.16S_rRNA.fasta	/nobackup/genomicData/Teredinibacter_turnerae_T7901//Teredinibacter_turnerae_T7901.23S_rRNA.fasta	TerTur
GCA_001677435.1	Woeseia oceani	genbank	Proteobacteria	1548547	Bacteria	Proteobacteria	Gammaproteobacteria	Chromatiales	Woeseiaceae	Woeseia	NA	11	PRJNA326567	SAMN05285282	40598900	3571	-	CP016268.1	-	ftp://ftp.ncbi.nlm.nih.gov/genomes/all/GCA/001/677/435/GCA_001677435.1_ASM167743v1	Woeseia_oceani	/nobackup/genomicData/Woeseia_oceani/GCA_001677435.1_ASM167743v1_genomic.fna	/nobackup/genomicData/Woeseia_oceani/GCA_001677435.1_ASM167743v1_protein.faa	/nobackup/genomicData/Woeseia_oceani//Woeseia_oceani.16S_rRNA.fasta	/nobackup/genomicData/Woeseia_oceani//Woeseia_oceani.23S_rRNA.fasta	Woesei
GCA_001187785.1	Wenzhouxiangella marina	genbank	Proteobacteria	1579979	Bacteria	Proteobacteria	Gammaproteobacteria	Chromatiales	Wenzhouxiangellaceae	Wenzhouxiangella	NA	11	PRJNA288075	SAMN03793171	36752000	3016	-	CP012154.1	-	ftp://ftp.ncbi.nlm.nih.gov/genomes/all/GCA/001/187/785/GCA_001187785.1_ASM118778v1	Wenzhouxiangella_marina	/nobackup/genomicData/Wenzhouxiangella_marina/GCA_001187785.1_ASM118778v1_genomic.fna	/nobackup/genomicData/Wenzhouxiangella_marina/GCA_001187785.1_ASM118778v1_protein.faa	/nobackup/genomicData/Wenzhouxiangella_marina//Wenzhouxiangella_marina.16S_rRNA.fasta	/nobackup/genomicData/Wenzhouxiangella_marina//Wenzhouxiangella_marina.23S_rRNA.fasta	Wenzho
GCA_001586255.1	Zhongshania aliphaticivorans	genbank	Proteobacteria	1470434	Bacteria	Proteobacteria	Gammaproteobacteria	Cellvibrionales	Spongiibacteraceae	Zhongshania	NA	11	PRJNA306719	SAMN04361929	42043600	3664	-	CP014544.1	-	ftp://ftp.ncbi.nlm.nih.gov/genomes/all/GCA/001/586/255/GCA_001586255.1_ASM158625v1	Zhongshania_aliphaticivorans	/nobackup/genomicData/Zhongshania_aliphaticivorans/GCA_001586255.1_ASM158625v1_genomic.fna	/nobackup/genomicData/Zhongshania_aliphaticivorans/GCA_001586255.1_ASM158625v1_protein.faa	/nobackup/genomicData/Zhongshania_aliphaticivorans//Zhongshania_aliphaticivorans.16S_rRNA.fasta	/nobackup/genomicData/Zhongshania_aliphaticivorans//Zhongshania_aliphaticivorans.23S_rRNA.fasta	Zhongs
GCA_000380565.1	Microbulbifer variabilis ATCC 700307	genbank	Proteobacteria	1279017	Bacteria	Proteobacteria	Gammaproteobacteria	Cellvibrionales	Microbulbiferaceae	Microbulbifer	Microbulbifer variabilis	11	PRJNA185297	SAMN02441043	48356700	4212	-	-	AQYJ00000000.1	ftp://ftp.ncbi.nlm.nih.gov/genomes/all/GCA/000/380/565/GCA_000380565.1_ASM38056v1	Microbulbifer_variabilis_ATCC	/nobackup/genomicData/Microbulbifer_variabilis_ATCC/GCA_000380565.1_ASM38056v1_genomic.fna	/nobackup/genomicData/Microbulbifer_variabilis_ATCC//Microbulbifer_variabilis_ATCC.faa	/nobackup/genomicData/Microbulbifer_variabilis_ATCC//Microbulbifer_variabilis_ATCC.16S_rRNA.fasta	-	MicVar
GCA_000209515.2	gamma proteobacterium IMCC1989	genbank	Proteobacteria	937772	Bacteria	Proteobacteria	Gammaproteobacteria	Alteromonadales	NA	NA	NA	11	PRJNA61275	SAMN02469924	30176200	2633	-	-	AEVK00000000.1	ftp://ftp.ncbi.nlm.nih.gov/genomes/all/GCA/000/209/515/GCA_000209515.2_ASM20951v1	gamma_proteobacterium_IMCC198	/nobackup/genomicData/gamma_proteobacterium_IMCC198/GCA_000209515.2_ASM20951v1_genomic.fna	/nobackup/genomicData/gamma_proteobacterium_IMCC198/GCA_000209515.2_ASM20951v1_protein.faa	-	-	IMCC19
GCA_000024765.1	Halothiobacillus neapolitanus c2	genbank	Proteobacteria	555778	Bacteria	Proteobacteria	Gammaproteobacteria	Chromatiales	Halothiobacillaceae	Halothiobacillus	Halothiobacillus neapolitanus	11	PRJNA31049	SAMN02598477	25828900	2294	-	CP001801.1	-	ftp://ftp.ncbi.nlm.nih.gov/genomes/all/GCA/000/024/765/GCA_000024765.1_ASM2476v1	Halothiobacillus_neapolitanus	/nobackup/genomicData/Halothiobacillus_neapolitanus/GCA_000024765.1_ASM2476v1_genomic.fna	/nobackup/genomicData/Halothiobacillus_neapolitanus/GCA_000024765.1_ASM2476v1_protein.faa	/nobackup/genomicData/Halothiobacillus_neapolitanus//Halothiobacillus_neapolitanus.16S_rRNA.fasta	/nobackup/genomicData/Halothiobacillus_neapolitanus//Halothiobacillus_neapolitanus.23S_rRNA.fasta	HalNea
GCA_000511875.1	Gammaproteobacteria bacterium MOLA455	genbank	Proteobacteria	1411685	Bacteria	Proteobacteria	Gammaproteobacteria	Cellvibrionales	Porticoccaceae	NA	NA	11	PRJNA224088	SAMN02597429	26050300	2287	-	-	AZIN00000000.1	ftp://ftp.ncbi.nlm.nih.gov/genomes/all/GCA/000/511/875/GCA_000511875.1_MOLA455_draft2	Gammaproteobacteria_bacterium	/nobackup/genomicData/Gammaproteobacteria_bacterium/GCA_000511875.1_MOLA455_draft2_genomic.fna	/nobackup/genomicData/Gammaproteobacteria_bacterium/GCA_000511875.1_MOLA455_draft2_protein.faa	/nobackup/genomicData/Gammaproteobacteria_bacterium//Gammaproteobacteria_bacterium.16S_rRNA.fasta	/nobackup/genomicData/Gammaproteobacteria_bacterium//Gammaproteobacteria_bacterium.23S_rRNA.fasta	MOLA45
GCA_000227745.3	Thiocystis violascens DSM 198	genbank	Proteobacteria	765911	Bacteria	Proteobacteria	Gammaproteobacteria	Chromatiales	Chromatiaceae	Thiocystis	Thiocystis violascens	11	PRJNA60641	SAMN02232062	50170700	4261	-	CP003154.1	-	ftp://ftp.ncbi.nlm.nih.gov/genomes/all/GCA/000/227/745/GCA_000227745.3_ASM22774v3	Thiocystis_violascens_DSM_198	/nobackup/genomicData/Thiocystis_violascens_DSM_198/GCA_000227745.3_ASM22774v3_genomic.fna	/nobackup/genomicData/Thiocystis_violascens_DSM_198/GCA_000227745.3_ASM22774v3_protein.faa	/nobackup/genomicData/Thiocystis_violascens_DSM_198//Thiocystis_violascens_DSM_198.16S_rRNA.fasta	/nobackup/genomicData/Thiocystis_violascens_DSM_198//Thiocystis_violascens_DSM_198.23S_rRNA.fasta	ThiVio
GCA_000169055.1	Alteromonadales bacterium TW-7	genbank	Proteobacteria	156578	Bacteria	Proteobacteria	Gammaproteobacteria	Alteromonadales	NA	NA	NA	11	PRJNA18465	SAMN02436129	41049500	3548	-	-	AAVS00000000.1	ftp://ftp.ncbi.nlm.nih.gov/genomes/all/GCA/000/169/055/GCA_000169055.1_ASM16905v1	Alteromonadales_bacterium_TW	/nobackup/genomicData/Alteromonadales_bacterium_TW/GCA_000169055.1_ASM16905v1_genomic.fna	/nobackup/genomicData/Alteromonadales_bacterium_TW/GCA_000169055.1_ASM16905v1_protein.faa	-	-	TW7000
GCA_001586165.1	Obesumbacterium proteus	genbank	Proteobacteria	82983	Bacteria	Proteobacteria	Gammaproteobacteria	Enterobacterales	Hafniaceae	Obesumbacterium	NA	11	PRJNA311640	SAMN04487151	50118000	4424	-	CP014608.1	-	ftp://ftp.ncbi.nlm.nih.gov/genomes/all/GCA/001/586/165/GCA_001586165.1_ASM158616v1	Obesumbacterium_proteus	/nobackup/genomicData/Obesumbacterium_proteus/GCA_001586165.1_ASM158616v1_genomic.fna	/nobackup/genomicData/Obesumbacterium_proteus/GCA_001586165.1_ASM158616v1_protein.faa	/nobackup/genomicData/Obesumbacterium_proteus//Obesumbacterium_proteus.16S_rRNA.fasta	/nobackup/genomicData/Obesumbacterium_proteus//Obesumbacterium_proteus.23S_rRNA.fasta	Obesum
GCA_000007765.1	Coxiella burnetii RSA 493	genbank	Proteobacteria	227377	Bacteria	Proteobacteria	Gammaproteobacteria	Legionellales	Coxiellaceae	Coxiella	Coxiella burnetii	11	PRJNA41	SAMN02603970	20326700	1853	-	AE016829.1;AE016828.2	-	ftp://ftp.ncbi.nlm.nih.gov/genomes/all/GCA/000/007/765/GCA_000007765.1_ASM776v1	Coxiella_burnetii_RSA_493	/nobackup/genomicData/Coxiella_burnetii_RSA_493/GCA_000007765.1_ASM776v1_genomic.fna	/nobackup/genomicData/Coxiella_burnetii_RSA_493/GCA_000007765.1_ASM776v1_protein.faa	/nobackup/genomicData/Coxiella_burnetii_RSA_493//Coxiella_burnetii_RSA_493.16S_rRNA.fasta	/nobackup/genomicData/Coxiella_burnetii_RSA_493//Coxiella_burnetii_RSA_493.23S_rRNA.fasta	CoxBur
GCA_000009065.1	Yersinia pestis CO92	genbank	Proteobacteria	214092	Bacteria	Proteobacteria	Gammaproteobacteria	Enterobacterales	Yersiniaceae	Yersinia	Yersinia pestis	11	PRJNA34	SAMEA1705942	48298600	3979	-	AL117211.1;AL109969.1;AL117189.1;AL590842.1	-	ftp://ftp.ncbi.nlm.nih.gov/genomes/all/GCA/000/009/065/GCA_000009065.1_ASM906v1	Yersinia_pestis_CO92	/nobackup/genomicData/Yersinia_pestis_CO92/GCA_000009065.1_ASM906v1_genomic.fna	/nobackup/genomicData/Yersinia_pestis_CO92/GCA_000009065.1_ASM906v1_protein.faa	/nobackup/genomicData/Yersinia_pestis_CO92//Yersinia_pestis_CO92.16S_rRNA.fasta	/nobackup/genomicData/Yersinia_pestis_CO92//Yersinia_pestis_CO92.23S_rRNA.fasta	YerPes
GCA_000008485.1	Legionella pneumophila subsp. pneumophila str. Philadelphia 1	genbank	Proteobacteria	272624	Bacteria	Proteobacteria	Gammaproteobacteria	Legionellales	Legionellaceae	Legionella	Legionella pneumophila	11	PRJNA22	SAMN02603156	33977500	2943	-	AE017354.1	-	ftp://ftp.ncbi.nlm.nih.gov/genomes/all/GCA/000/008/485/GCA_000008485.1_ASM848v1	Legionella_pneumophila_subsp	/nobackup/genomicData/Legionella_pneumophila_subsp/GCA_000008485.1_ASM848v1_genomic.fna	/nobackup/genomicData/Legionella_pneumophila_subsp/GCA_000008485.1_ASM848v1_protein.faa	/nobackup/genomicData/Legionella_pneumophila_subsp//Legionella_pneumophila_subsp.16S_rRNA.fasta	/nobackup/genomicData/Legionella_pneumophila_subsp//Legionella_pneumophila_subsp.23S_rRNA.fasta	LegPne
GCA_000517425.1	Sodalis praecaptivus	genbank	Proteobacteria	1239307	Bacteria	Proteobacteria	Gammaproteobacteria	Enterobacterales	Pectobacteriaceae	Sodalis	NA	11	PRJNA199998	SAMN02641639	51594200	4373	-	CP006570.1;CP006569.1	-	ftp://ftp.ncbi.nlm.nih.gov/genomes/all/GCA/000/517/425/GCA_000517425.1_ASM51742v1	Sodalis_praecaptivus	/nobackup/genomicData/Sodalis_praecaptivus/GCA_000517425.1_ASM51742v1_genomic.fna	/nobackup/genomicData/Sodalis_praecaptivus/GCA_000517425.1_ASM51742v1_protein.faa	/nobackup/genomicData/Sodalis_praecaptivus//Sodalis_praecaptivus.16S_rRNA.fasta	/nobackup/genomicData/Sodalis_praecaptivus//Sodalis_praecaptivus.23S_rRNA.fasta	Sodali
GCA_000009605.1	Buchnera aphidicola str. APS (Acyrthosiphon pisum)	genbank	Proteobacteria	107806	Bacteria	Proteobacteria	Gammaproteobacteria	Enterobacterales	Erwiniaceae	Buchnera	Buchnera aphidicola	11	PRJNA245	SAMD00061095	6557250	574	-	AP001070.1;BA000003.2;AP001071.1	-	ftp://ftp.ncbi.nlm.nih.gov/genomes/all/GCA/000/009/605/GCA_000009605.1_ASM960v1	Buchnera_aphidicola_str_APS_A	/nobackup/genomicData/Buchnera_aphidicola_str_APS_A/GCA_000009605.1_ASM960v1_genomic.fna	/nobackup/genomicData/Buchnera_aphidicola_str_APS_A/GCA_000009605.1_ASM960v1_protein.faa	/nobackup/genomicData/Buchnera_aphidicola_str_APS_A//Buchnera_aphidicola_str_APS_A.16S_rRNA.fasta	/nobackup/genomicData/Buchnera_aphidicola_str_APS_A//Buchnera_aphidicola_str_APS_A.23S_rRNA.fasta	BucAph
GCA_001026985.1	Pragia fontium	genbank	Proteobacteria	82985	Bacteria	Proteobacteria	Gammaproteobacteria	Enterobacterales	Budviciaceae	Pragia	NA	11	PRJNA268155	SAMN03216551	40946300	3450	-	CP010423.1	-	ftp://ftp.ncbi.nlm.nih.gov/genomes/all/GCA/001/026/985/GCA_001026985.1_ASM102698v1	Pragia_fontium	/nobackup/genomicData/Pragia_fontium/GCA_001026985.1_ASM102698v1_genomic.fna	/nobackup/genomicData/Pragia_fontium/GCA_001026985.1_ASM102698v1_protein.faa	/nobackup/genomicData/Pragia_fontium//Pragia_fontium.16S_rRNA.fasta	/nobackup/genomicData/Pragia_fontium//Pragia_fontium.23S_rRNA.fasta	Pragia
GCA_000240185.2	Klebsiella pneumoniae subsp. pneumoniae HS11286	genbank	Proteobacteria	1125630	Bacteria	Proteobacteria	Gammaproteobacteria	Enterobacterales	Enterobacteriaceae	Klebsiella	Klebsiella pneumoniae	11	PRJNA78789	SAMN02602959	56823200	5779	-	CP003223.1;CP003224.1;CP003227.1;CP003200.1;CP003228.1;CP003226.1;CP003225.1	-	ftp://ftp.ncbi.nlm.nih.gov/genomes/all/GCA/000/240/185/GCA_000240185.2_ASM24018v2	Klebsiella_pneumoniae_subsp_p	/nobackup/genomicData/Klebsiella_pneumoniae_subsp_p/GCA_000240185.2_ASM24018v2_genomic.fna	/nobackup/genomicData/Klebsiella_pneumoniae_subsp_p/GCA_000240185.2_ASM24018v2_protein.faa	/nobackup/genomicData/Klebsiella_pneumoniae_subsp_p//Klebsiella_pneumoniae_subsp_p.16S_rRNA.fasta	/nobackup/genomicData/Klebsiella_pneumoniae_subsp_p//Klebsiella_pneumoniae_subsp_p.23S_rRNA.fasta	KlePne
GCA_001010285.1	Photorhabdus temperata subsp. thracensis	genbank	Proteobacteria	230089	Bacteria	Proteobacteria	Gammaproteobacteria	Enterobacterales	Morganellaceae	Photorhabdus	Photorhabdus temperata	11	PRJNA278805	SAMN03433286	51471000	4109	-	CP011104.1	-	ftp://ftp.ncbi.nlm.nih.gov/genomes/all/GCA/001/010/285/GCA_001010285.1_ASM101028v1	Photorhabdus_temperata_subsp	/nobackup/genomicData/Photorhabdus_temperata_subsp/GCA_001010285.1_ASM101028v1_genomic.fna	/nobackup/genomicData/Photorhabdus_temperata_subsp/GCA_001010285.1_ASM101028v1_protein.faa	/nobackup/genomicData/Photorhabdus_temperata_subsp//Photorhabdus_temperata_subsp.16S_rRNA.fasta	/nobackup/genomicData/Photorhabdus_temperata_subsp//Photorhabdus_temperata_subsp.23S_rRNA.fasta	PhoTem
GCA_000733765.1	Algiphilus aromaticivorans DG1253	genbank	Proteobacteria	1415780	Bacteria	Proteobacteria	Gammaproteobacteria	Nevskiales	Algiphilaceae	Algiphilus	Algiphilus aromaticivorans	11	PRJNA225851	SAMN02744755	38056800	3430	-	-	JPOG00000000.1	ftp://ftp.ncbi.nlm.nih.gov/genomes/all/GCA/000/733/765/GCA_000733765.1_ASM73376v1	Algiphilus_aromaticivorans_DG	/nobackup/genomicData/Algiphilus_aromaticivorans_DG/GCA_000733765.1_ASM73376v1_genomic.fna	/nobackup/genomicData/Algiphilus_aromaticivorans_DG//Algiphilus_aromaticivorans_DG.faa	/nobackup/genomicData/Algiphilus_aromaticivorans_DG//Algiphilus_aromaticivorans_DG.16S_rRNA.fasta	/nobackup/genomicData/Algiphilus_aromaticivorans_DG//Algiphilus_aromaticivorans_DG.23S_rRNA.fasta	AlgAro
GCA_000421465.1	Methylohalobius crimeensis 10Ki	genbank	Proteobacteria	1283300	Bacteria	Proteobacteria	Gammaproteobacteria	Methylococcales	Methylothermaceae	Methylohalobius	Methylohalobius crimeensis	11	PRJNA186467	SAMN02441580	35096100	3244	-	-	ATXB00000000.1	ftp://ftp.ncbi.nlm.nih.gov/genomes/all/GCA/000/421/465/GCA_000421465.1_ASM42146v1	Methylohalobius_crimeensis_10	/nobackup/genomicData/Methylohalobius_crimeensis_10/GCA_000421465.1_ASM42146v1_genomic.fna	/nobackup/genomicData/Methylohalobius_crimeensis_10//Methylohalobius_crimeensis_10.faa	/nobackup/genomicData/Methylohalobius_crimeensis_10//Methylohalobius_crimeensis_10.16S_rRNA.fasta	/nobackup/genomicData/Methylohalobius_crimeensis_10//Methylohalobius_crimeensis_10.23S_rRNA.fasta	MetCri
GCA_001709345.1	Terasakiispira papahanaumokuakeensis	genbank	Proteobacteria	197479	Bacteria	Proteobacteria	Gammaproteobacteria	Oceanospirillales	NA	Terasakiispira	NA	11	PRJNA339315	SAMN05589748	40480300	3404	-	-	MDTQ00000000.1	ftp://ftp.ncbi.nlm.nih.gov/genomes/all/GCA/001/709/345/GCA_001709345.1_ASM170934v1	Terasakiispira_papahanaumokua	/nobackup/genomicData/Terasakiispira_papahanaumokua/GCA_001709345.1_ASM170934v1_genomic.fna	/nobackup/genomicData/Terasakiispira_papahanaumokua/GCA_001709345.1_ASM170934v1_protein.faa	/nobackup/genomicData/Terasakiispira_papahanaumokua//Terasakiispira_papahanaumokua.16S_rRNA.fasta	/nobackup/genomicData/Terasakiispira_papahanaumokua//Terasakiispira_papahanaumokua.23S_rRNA.fasta	Terasa
GCA_000012985.1	Hahella chejuensis KCTC 2396	genbank	Proteobacteria	349521	Bacteria	Proteobacteria	Gammaproteobacteria	Oceanospirillales	Hahellaceae	Hahella	Hahella chejuensis	11	PRJNA16064	SAMN02603483	72152700	6222	-	CP000155.1	-	ftp://ftp.ncbi.nlm.nih.gov/genomes/all/GCA/000/012/985/GCA_000012985.1_ASM1298v1	Hahella_chejuensis_KCTC_2396	/nobackup/genomicData/Hahella_chejuensis_KCTC_2396/GCA_000012985.1_ASM1298v1_genomic.fna	/nobackup/genomicData/Hahella_chejuensis_KCTC_2396/GCA_000012985.1_ASM1298v1_protein.faa	/nobackup/genomicData/Hahella_chejuensis_KCTC_2396//Hahella_chejuensis_KCTC_2396.16S_rRNA.fasta	/nobackup/genomicData/Hahella_chejuensis_KCTC_2396//Hahella_chejuensis_KCTC_2396.23S_rRNA.fasta	HahChe
GCA_001431725.1	Halomonas huangheensis	genbank	Proteobacteria	1178482	Bacteria	Proteobacteria	Gammaproteobacteria	Oceanospirillales	Halomonadaceae	Halomonas	NA	11	PRJNA299864	SAMN04216911	47574900	3993	-	CP013106.1	-	ftp://ftp.ncbi.nlm.nih.gov/genomes/all/GCA/001/431/725/GCA_001431725.1_ASM143172v1	Halomonas_huangheensis	/nobackup/genomicData/Halomonas_huangheensis/GCA_001431725.1_ASM143172v1_genomic.fna	/nobackup/genomicData/Halomonas_huangheensis/GCA_001431725.1_ASM143172v1_protein.faa	/nobackup/genomicData/Halomonas_huangheensis//Halomonas_huangheensis.16S_rRNA.fasta	/nobackup/genomicData/Halomonas_huangheensis//Halomonas_huangheensis.23S_rRNA.fasta	Halomo
GCA_000711955.1	Nevskia soli DSM 19509	genbank	Proteobacteria	1122604	Bacteria	Proteobacteria	Gammaproteobacteria	Nevskiales	Sinobacteraceae	Nevskia	Nevskia soli	11	PRJNA235034	SAMN02745696	57806100	4905	-	-	JONR00000000.1	ftp://ftp.ncbi.nlm.nih.gov/genomes/all/GCA/000/711/955/GCA_000711955.1_ASM71195v1	Nevskia_soli_DSM_19509	/nobackup/genomicData/Nevskia_soli_DSM_19509/GCA_000711955.1_ASM71195v1_genomic.fna	/nobackup/genomicData/Nevskia_soli_DSM_19509//Nevskia_soli_DSM_19509.faa	/nobackup/genomicData/Nevskia_soli_DSM_19509//Nevskia_soli_DSM_19509.16S_rRNA.fasta	/nobackup/genomicData/Nevskia_soli_DSM_19509//Nevskia_soli_DSM_19509.23S_rRNA.fasta	NevSol
GCA_000300005.1	Alcanivorax dieselolei B5	genbank	Proteobacteria	930169	Bacteria	Proteobacteria	Gammaproteobacteria	Oceanospirillales	Alcanivoracaceae	Alcanivorax	Alcanivorax dieselolei	11	PRJNA60443	SAMN02603961	49282200	4333	-	CP003466.1	-	ftp://ftp.ncbi.nlm.nih.gov/genomes/all/GCA/000/300/005/GCA_000300005.1_ASM30000v1	Alcanivorax_dieselolei_B5	/nobackup/genomicData/Alcanivorax_dieselolei_B5/GCA_000300005.1_ASM30000v1_genomic.fna	/nobackup/genomicData/Alcanivorax_dieselolei_B5/GCA_000300005.1_ASM30000v1_protein.faa	/nobackup/genomicData/Alcanivorax_dieselolei_B5//Alcanivorax_dieselolei_B5.16S_rRNA.fasta	/nobackup/genomicData/Alcanivorax_dieselolei_B5//Alcanivorax_dieselolei_B5.23S_rRNA.fasta	AlcDie
GCA_000385115.1	Oceanospirillales bacterium SCGC AAA298-N10	genbank	Proteobacteria	939745	Bacteria	Proteobacteria	Gammaproteobacteria	Oceanospirillales	NA	NA	NA	11	PRJNA195676	SAMN02440512	10209800	-	-	-	ARRF00000000.1	ftp://ftp.ncbi.nlm.nih.gov/genomes/all/GCA/000/385/115/GCA_000385115.1_ASM38511v1	Oceanospirillales_bacterium_S	/nobackup/genomicData/Oceanospirillales_bacterium_S/GCA_000385115.1_ASM38511v1_genomic.fna	/nobackup/genomicData/Oceanospirillales_bacterium_S//Oceanospirillales_bacterium_S.faa	/nobackup/genomicData/Oceanospirillales_bacterium_S//Oceanospirillales_bacterium_S.16S_rRNA.fasta	/nobackup/genomicData/Oceanospirillales_bacterium_S//Oceanospirillales_bacterium_S.23S_rRNA.fasta	SCGCAA
GCA_000785705.2	Methylomonas denitrificans	genbank	Proteobacteria	1538553	Bacteria	Proteobacteria	Gammaproteobacteria	Methylococcales	Methylococcaceae	Methylomonas	NA	11	PRJNA258394	SAMN02997349	51721000	4550	-	CP014476.1	-	ftp://ftp.ncbi.nlm.nih.gov/genomes/all/GCA/000/785/705/GCA_000785705.2_ASM78570v2	Methylomonas_denitrificans	/nobackup/genomicData/Methylomonas_denitrificans/GCA_000785705.2_ASM78570v2_genomic.fna	/nobackup/genomicData/Methylomonas_denitrificans/GCA_000785705.2_ASM78570v2_protein.faa	/nobackup/genomicData/Methylomonas_denitrificans//Methylomonas_denitrificans.16S_rRNA.fasta	/nobackup/genomicData/Methylomonas_denitrificans//Methylomonas_denitrificans.23S_rRNA.fasta	Methym
GCA_000017285.1	Marinomonas sp. MWYL1	genbank	Proteobacteria	400668	Bacteria	Proteobacteria	Gammaproteobacteria	Oceanospirillales	Oceanospirillaceae	Marinomonas	NA	11	PRJNA17445	SAMN02598388	51003400	4482	-	CP000749.1	-	ftp://ftp.ncbi.nlm.nih.gov/genomes/all/GCA/000/017/285/GCA_000017285.1_ASM1728v1	Marinomonas_sp_MWYL1	/nobackup/genomicData/Marinomonas_sp_MWYL1/GCA_000017285.1_ASM1728v1_genomic.fna	/nobackup/genomicData/Marinomonas_sp_MWYL1/GCA_000017285.1_ASM1728v1_protein.faa	/nobackup/genomicData/Marinomonas_sp_MWYL1//Marinomonas_sp_MWYL1.16S_rRNA.fasta	/nobackup/genomicData/Marinomonas_sp_MWYL1//Marinomonas_sp_MWYL1.23S_rRNA.fasta	Marino
GCA_000027305.1	Haemophilus influenzae Rd KW20	genbank	Proteobacteria	71421	Bacteria	Proteobacteria	Gammaproteobacteria	Pasteurellales	Pasteurellaceae	Haemophilus	Haemophilus influenzae	11	PRJNA219	SAMN02603991	18301400	1610	-	L42023.1	-	ftp://ftp.ncbi.nlm.nih.gov/genomes/all/GCA/000/027/305/GCA_000027305.1_ASM2730v1	Haemophilus_influenzae_Rd_KW2	/nobackup/genomicData/Haemophilus_influenzae_Rd_KW2/GCA_000027305.1_ASM2730v1_genomic.fna	/nobackup/genomicData/Haemophilus_influenzae_Rd_KW2/GCA_000027305.1_ASM2730v1_protein.faa	/nobackup/genomicData/Haemophilus_influenzae_Rd_KW2//Haemophilus_influenzae_Rd_KW2.16S_rRNA.fasta	/nobackup/genomicData/Haemophilus_influenzae_Rd_KW2//Haemophilus_influenzae_Rd_KW2.23S_rRNA.fasta	HaeInf
GCA_000007805.1	[Pseudomonas syringae] pv. tomato str. DC3000	genbank	Proteobacteria	223283	Bacteria	Proteobacteria	Gammaproteobacteria	Pseudomonadales	Pseudomonadaceae	Pseudomonas	Pseudomonas syringae group genomosp. 3	11	PRJNA359	SAMN02604017	65382600	5619	-	AE016855.1;AE016853.1;AE016854.1	-	ftp://ftp.ncbi.nlm.nih.gov/genomes/all/GCA/000/007/805/GCA_000007805.1_ASM780v1	_Pseudomonas_syringae_pv_toma	/nobackup/genomicData/_Pseudomonas_syringae_pv_toma/GCA_000007805.1_ASM780v1_genomic.fna	/nobackup/genomicData/_Pseudomonas_syringae_pv_toma/GCA_000007805.1_ASM780v1_protein.faa	/nobackup/genomicData/_Pseudomonas_syringae_pv_toma//_Pseudomonas_syringae_pv_toma.16S_rRNA.fasta	/nobackup/genomicData/_Pseudomonas_syringae_pv_toma//_Pseudomonas_syringae_pv_toma.23S_rRNA.fasta	PseSyr
GCA_000599985.1	Gilliamella apicola	genbank	Proteobacteria	1196095	Bacteria	Proteobacteria	Gammaproteobacteria	Orbales	Orbaceae	Gilliamella	NA	11	PRJNA238854	SAMN03081539	31394100	2689	-	CP007445.1	-	ftp://ftp.ncbi.nlm.nih.gov/genomes/all/GCA/000/599/985/GCA_000599985.1_ASM59998v1	Gilliamella_apicola	/nobackup/genomicData/Gilliamella_apicola/GCA_000599985.1_ASM59998v1_genomic.fna	/nobackup/genomicData/Gilliamella_apicola/GCA_000599985.1_ASM59998v1_protein.faa	/nobackup/genomicData/Gilliamella_apicola//Gilliamella_apicola.16S_rRNA.fasta	/nobackup/genomicData/Gilliamella_apicola//Gilliamella_apicola.23S_rRNA.fasta	Gillia
GCA_001580025.1	Ventosimonas gracilis	genbank	Proteobacteria	1680762	Bacteria	Proteobacteria	Gammaproteobacteria	Pseudomonadales	Ventosimonadaceae	Ventosimonas	NA	11	PRJNA310109	SAMN04450862	26191500	2413	-	-	LSZO00000000.1	ftp://ftp.ncbi.nlm.nih.gov/genomes/all/GCA/001/580/025/GCA_001580025.1_ASM158002v1	Ventosimonas_gracilis	/nobackup/genomicData/Ventosimonas_gracilis/GCA_001580025.1_ASM158002v1_genomic.fna	/nobackup/genomicData/Ventosimonas_gracilis/GCA_001580025.1_ASM158002v1_protein.faa	/nobackup/genomicData/Ventosimonas_gracilis//Ventosimonas_gracilis.16S_rRNA.fasta	/nobackup/genomicData/Ventosimonas_gracilis//Ventosimonas_gracilis.23S_rRNA.fasta	Ventos
GCA_000940805.1	Gynuella sunshinyii YC6258	genbank	Proteobacteria	1445510	Bacteria	Proteobacteria	Gammaproteobacteria	Oceanospirillales	Saccharospirillaceae	Gynuella	Gynuella sunshinyii	11	PRJNA233633	SAMN03379849	64759600	5231	-	CP007142.1	-	ftp://ftp.ncbi.nlm.nih.gov/genomes/all/GCA/000/940/805/GCA_000940805.1_ASM94080v1	Gynuella_sunshinyii_YC6258	/nobackup/genomicData/Gynuella_sunshinyii_YC6258/GCA_000940805.1_ASM94080v1_genomic.fna	/nobackup/genomicData/Gynuella_sunshinyii_YC6258/GCA_000940805.1_ASM94080v1_protein.faa	/nobackup/genomicData/Gynuella_sunshinyii_YC6258//Gynuella_sunshinyii_YC6258.16S_rRNA.fasta	/nobackup/genomicData/Gynuella_sunshinyii_YC6258//Gynuella_sunshinyii_YC6258.23S_rRNA.fasta	GynSun
GCA_001635265.1	Oleiphilus sp. HI0118	genbank	Proteobacteria	1822262	Bacteria	Proteobacteria	Gammaproteobacteria	Oceanospirillales	Oleiphilaceae	Oleiphilus	NA	11	PRJNA305749	SAMN04580801	65608900	5064	-	-	LWGB00000000.1	ftp://ftp.ncbi.nlm.nih.gov/genomes/all/GCA/001/635/265/GCA_001635265.1_ASM163526v1	Oleiphilus_sp_HI0118	/nobackup/genomicData/Oleiphilus_sp_HI0118/GCA_001635265.1_ASM163526v1_genomic.fna	/nobackup/genomicData/Oleiphilus_sp_HI0118/GCA_001635265.1_ASM163526v1_protein.faa	/nobackup/genomicData/Oleiphilus_sp_HI0118//Oleiphilus_sp_HI0118.16S_rRNA.fasta	/nobackup/genomicData/Oleiphilus_sp_HI0118//Oleiphilus_sp_HI0118.23S_rRNA.fasta	Oleiph
GCA_000732535.1	Salinisphaera hydrothermalis C41B8	genbank	Proteobacteria	1304275	Bacteria	Proteobacteria	Gammaproteobacteria	Salinisphaerales	Salinisphaeraceae	Salinisphaera	Salinisphaera hydrothermalis	11	PRJNA193111	SAMN02929445	42823100	3694	-	-	APNK00000000.1	ftp://ftp.ncbi.nlm.nih.gov/genomes/all/GCA/000/732/535/GCA_000732535.1_ASM73253v1	Salinisphaera_hydrothermalis	/nobackup/genomicData/Salinisphaera_hydrothermalis/GCA_000732535.1_ASM73253v1_genomic.fna	/nobackup/genomicData/Salinisphaera_hydrothermalis/GCA_000732535.1_ASM73253v1_protein.faa	/nobackup/genomicData/Salinisphaera_hydrothermalis//Salinisphaera_hydrothermalis.16S_rRNA.fasta	/nobackup/genomicData/Salinisphaera_hydrothermalis//Salinisphaera_hydrothermalis.23S_rRNA.fasta	SalHyd
GCA_000191145.1	Acinetobacter pittii PHEA-2	genbank	Proteobacteria	871585	Bacteria	Proteobacteria	Gammaproteobacteria	Pseudomonadales	Moraxellaceae	Acinetobacter	Acinetobacter pittii	11	PRJNA51267	SAMN02603040	38625300	3599	-	CP002177.1	-	ftp://ftp.ncbi.nlm.nih.gov/genomes/all/GCA/000/191/145/GCA_000191145.1_ASM19114v1	Acinetobacter_pittii_PHEA_2	/nobackup/genomicData/Acinetobacter_pittii_PHEA_2/GCA_000191145.1_ASM19114v1_genomic.fna	/nobackup/genomicData/Acinetobacter_pittii_PHEA_2/GCA_000191145.1_ASM19114v1_protein.faa	/nobackup/genomicData/Acinetobacter_pittii_PHEA_2//Acinetobacter_pittii_PHEA_2.16S_rRNA.fasta	/nobackup/genomicData/Acinetobacter_pittii_PHEA_2//Acinetobacter_pittii_PHEA_2.23S_rRNA.fasta	AciPit
GCA_000008985.1	Francisella tularensis subsp. tularensis SCHU S4	genbank	Proteobacteria	177416	Bacteria	Proteobacteria	Gammaproteobacteria	Thiotrichales	Francisellaceae	Francisella	Francisella tularensis	11	PRJNA9	SAMEA3138185	18927800	1556	-	AJ749949.2	-	ftp://ftp.ncbi.nlm.nih.gov/genomes/all/GCA/000/008/985/GCA_000008985.1_ASM898v1	Francisella_tularensis_subsp	/nobackup/genomicData/Francisella_tularensis_subsp/GCA_000008985.1_ASM898v1_genomic.fna	/nobackup/genomicData/Francisella_tularensis_subsp/GCA_000008985.1_ASM898v1_protein.faa	/nobackup/genomicData/Francisella_tularensis_subsp//Francisella_tularensis_subsp.16S_rRNA.fasta	/nobackup/genomicData/Francisella_tularensis_subsp//Francisella_tularensis_subsp.23S_rRNA.fasta	FraTul
GCA_000379445.1	Fangia hongkongensis FSC776 = DSM 21703	genbank	Proteobacteria	1089439	Bacteria	Proteobacteria	Gammaproteobacteria	Thiotrichales	NA	Fangia	Fangia hongkongensis	11	PRJNA165251	SAMN02256423	29467400	2650	-	-	ARAW00000000.1	ftp://ftp.ncbi.nlm.nih.gov/genomes/all/GCA/000/379/445/GCA_000379445.1_ASM37944v1	Fangia_hongkongensis_FSC776_D	/nobackup/genomicData/Fangia_hongkongensis_FSC776_D/GCA_000379445.1_ASM37944v1_genomic.fna	/nobackup/genomicData/Fangia_hongkongensis_FSC776_D//Fangia_hongkongensis_FSC776_D.faa	/nobackup/genomicData/Fangia_hongkongensis_FSC776_D//Fangia_hongkongensis_FSC776_D.16S_rRNA.fasta	/nobackup/genomicData/Fangia_hongkongensis_FSC776_D//Fangia_hongkongensis_FSC776_D.23S_rRNA.fasta	FanHon
GCA_000169995.1	Vibrionales bacterium SWAT-3	genbank	Proteobacteria	391574	Bacteria	Proteobacteria	Gammaproteobacteria	Vibrionales	NA	NA	NA	11	PRJNA19399	SAMN02436103	58357100	4786	-	-	AAZW00000000.1	ftp://ftp.ncbi.nlm.nih.gov/genomes/all/GCA/000/169/995/GCA_000169995.1_ASM16999v1	Vibrionales_bacterium_SWAT_3	/nobackup/genomicData/Vibrionales_bacterium_SWAT_3/GCA_000169995.1_ASM16999v1_genomic.fna	/nobackup/genomicData/Vibrionales_bacterium_SWAT_3/GCA_000169995.1_ASM16999v1_protein.faa	/nobackup/genomicData/Vibrionales_bacterium_SWAT_3//Vibrionales_bacterium_SWAT_3.16S_rRNA.fasta	/nobackup/genomicData/Vibrionales_bacterium_SWAT_3//Vibrionales_bacterium_SWAT_3.23S_rRNA.fasta	SWAT30
GCA_000632805.1	Dyella jiangningensis	genbank	Proteobacteria	1379159	Bacteria	Proteobacteria	Gammaproteobacteria	Xanthomonadales	Rhodanobacteraceae	Dyella	NA	11	PRJNA240144	SAMN02673293	53969900	4669	-	CP007444.1	-	ftp://ftp.ncbi.nlm.nih.gov/genomes/all/GCA/000/632/805/GCA_000632805.1_ASM63280v1	Dyella_jiangningensis	/nobackup/genomicData/Dyella_jiangningensis/GCA_000632805.1_ASM63280v1_genomic.fna	/nobackup/genomicData/Dyella_jiangningensis/GCA_000632805.1_ASM63280v1_protein.faa	/nobackup/genomicData/Dyella_jiangningensis//Dyella_jiangningensis.16S_rRNA.fasta	/nobackup/genomicData/Dyella_jiangningensis//Dyella_jiangningensis.23S_rRNA.fasta	Dyella
GCA_001748245.1	Oligoflexus tunisiensis	genbank	Proteobacteria	708132	Bacteria	Proteobacteria	Oligoflexia	Oligoflexales	Oligoflexaceae	Oligoflexus	NA	11	PRJDB4872	SAMD00052757	75691100	-	-	-	BDFO00000000.1	ftp://ftp.ncbi.nlm.nih.gov/genomes/all/GCA/001/748/245/GCA_001748245.1_ASM174824v1	Oligoflexus_tunisiensis	/nobackup/genomicData/Oligoflexus_tunisiensis/GCA_001748245.1_ASM174824v1_genomic.fna	/nobackup/genomicData/Oligoflexus_tunisiensis//Oligoflexus_tunisiensis.faa	/nobackup/genomicData/Oligoflexus_tunisiensis//Oligoflexus_tunisiensis.16S_rRNA.fasta	/nobackup/genomicData/Oligoflexus_tunisiensis//Oligoflexus_tunisiensis.23S_rRNA.fasta	Oligof
GCA_000196095.1	Vibrio parahaemolyticus RIMD 2210633	genbank	Proteobacteria	223926	Bacteria	Proteobacteria	Gammaproteobacteria	Vibrionales	Vibrionaceae	Vibrio	Vibrio parahaemolyticus	11	PRJNA360	SAMD00058707	51657700	4831	-	BA000031.2;BA000032.2	-	ftp://ftp.ncbi.nlm.nih.gov/genomes/all/GCA/000/196/095/GCA_000196095.1_ASM19609v1	Vibrio_parahaemolyticus_RIMD	/nobackup/genomicData/Vibrio_parahaemolyticus_RIMD/GCA_000196095.1_ASM19609v1_genomic.fna	/nobackup/genomicData/Vibrio_parahaemolyticus_RIMD/GCA_000196095.1_ASM19609v1_protein.faa	/nobackup/genomicData/Vibrio_parahaemolyticus_RIMD//Vibrio_parahaemolyticus_RIMD.16S_rRNA.fasta	/nobackup/genomicData/Vibrio_parahaemolyticus_RIMD//Vibrio_parahaemolyticus_RIMD.23S_rRNA.fasta	VibPar
GCA_000828835.1	Thioploca ingrica	genbank	Proteobacteria	40754	Bacteria	Proteobacteria	Gammaproteobacteria	Thiotrichales	Thiotrichaceae	Thioploca	NA	11	PRJDB3057	SAMD00019192	48100100	3800	-	AP014633.1	-	ftp://ftp.ncbi.nlm.nih.gov/genomes/all/GCA/000/828/835/GCA_000828835.1_ASM82883v1	Thioploca_ingrica	/nobackup/genomicData/Thioploca_ingrica/GCA_000828835.1_ASM82883v1_genomic.fna	/nobackup/genomicData/Thioploca_ingrica/GCA_000828835.1_ASM82883v1_protein.faa	/nobackup/genomicData/Thioploca_ingrica//Thioploca_ingrica.16S_rRNA.fasta	/nobackup/genomicData/Thioploca_ingrica//Thioploca_ingrica.23S_rRNA.fasta	Thiopl
GCA_000007145.1	Xanthomonas campestris pv. campestris str. ATCC 33913	genbank	Proteobacteria	190485	Bacteria	Proteobacteria	Gammaproteobacteria	Xanthomonadales	Xanthomonadaceae	Xanthomonas	Xanthomonas campestris	11	PRJNA296	SAMN02603845	50761900	4179	-	AE008922.1	-	ftp://ftp.ncbi.nlm.nih.gov/genomes/all/GCA/000/007/145/GCA_000007145.1_ASM714v1	Xanthomonas_campestris_pv_cam	/nobackup/genomicData/Xanthomonas_campestris_pv_cam/GCA_000007145.1_ASM714v1_genomic.fna	/nobackup/genomicData/Xanthomonas_campestris_pv_cam/GCA_000007145.1_ASM714v1_protein.faa	/nobackup/genomicData/Xanthomonas_campestris_pv_cam//Xanthomonas_campestris_pv_cam.16S_rRNA.fasta	/nobackup/genomicData/Xanthomonas_campestris_pv_cam//Xanthomonas_campestris_pv_cam.23S_rRNA.fasta	XanCam
GCA_000153765.1	Mariprofundus ferrooxydans PV-1	genbank	Proteobacteria	314345	Bacteria	Proteobacteria	Zetaproteobacteria	Mariprofundales	Mariprofundaceae	Mariprofundus	Mariprofundus ferrooxydans	11	PRJNA13615	SAMN02436127	29927300	2678	-	-	AATS00000000.1	ftp://ftp.ncbi.nlm.nih.gov/genomes/all/GCA/000/153/765/GCA_000153765.1_ASM15376v1	Mariprofundus_ferrooxydans_PV	/nobackup/genomicData/Mariprofundus_ferrooxydans_PV/GCA_000153765.1_ASM15376v1_genomic.fna	/nobackup/genomicData/Mariprofundus_ferrooxydans_PV/GCA_000153765.1_ASM15376v1_protein.faa	/nobackup/genomicData/Mariprofundus_ferrooxydans_PV//Mariprofundus_ferrooxydans_PV.16S_rRNA.fasta	/nobackup/genomicData/Mariprofundus_ferrooxydans_PV//Mariprofundus_ferrooxydans_PV.23S_rRNA.fasta	MarFer
GCA_001304455.1	Thiotrichales bacterium SG8_50	genbank	Proteobacteria	1703416	Bacteria	Proteobacteria	Gammaproteobacteria	Thiotrichales	NA	NA	NA	11	PRJNA270657	SAMN03994184	36452800	3183	-	-	LJTW00000000.1	ftp://ftp.ncbi.nlm.nih.gov/genomes/all/GCA/001/304/455/GCA_001304455.1_ASM130445v1	Thiotrichales_bacterium_SG8_5	/nobackup/genomicData/Thiotrichales_bacterium_SG8_5/GCA_001304455.1_ASM130445v1_genomic.fna	/nobackup/genomicData/Thiotrichales_bacterium_SG8_5/GCA_001304455.1_ASM130445v1_protein.faa	-	-	SG8500
GCA_000268305.2	Streptococcus canis FSL Z3-227	genbank	Streptococcus	482234	Bacteria	Firmicutes	Bacilli	Lactobacillales	Streptococcaceae	Streptococcus	Streptococcus canis	11	PRJNA21075	SAMN02428975	22678600	2001	-	-	AIDX00000000.1	ftp://ftp.ncbi.nlm.nih.gov/genomes/all/GCA/000/268/305/GCA_000268305.2_ASM26830v2	Streptococcus_canis_FSL_Z3_22	/nobackup/genomicData/Streptococcus_canis_FSL_Z3_22/GCA_000268305.2_ASM26830v2_genomic.fna	/nobackup/genomicData/Streptococcus_canis_FSL_Z3_22/GCA_000268305.2_ASM26830v2_protein.faa	/nobackup/genomicData/Streptococcus_canis_FSL_Z3_22//Streptococcus_canis_FSL_Z3_22.16S_rRNA.fasta	/nobackup/genomicData/Streptococcus_canis_FSL_Z3_22//Streptococcus_canis_FSL_Z3_22.23S_rRNA.fasta	StrCan
GCA_000463505.1	Streptococcus anginosus C238	genbank	Streptococcus	862971	Bacteria	Firmicutes	Bacilli	Lactobacillales	Streptococcaceae	Streptococcus	Streptococcus anginosus	11	PRJNA50425	SAMN02603663	22336400	2015	-	CP003861.1	-	ftp://ftp.ncbi.nlm.nih.gov/genomes/all/GCA/000/463/505/GCA_000463505.1_ASM46350v1	Streptococcus_anginosus_C238	/nobackup/genomicData/Streptococcus_anginosus_C238/GCA_000463505.1_ASM46350v1_genomic.fna	/nobackup/genomicData/Streptococcus_anginosus_C238/GCA_000463505.1_ASM46350v1_protein.faa	/nobackup/genomicData/Streptococcus_anginosus_C238//Streptococcus_anginosus_C238.16S_rRNA.fasta	/nobackup/genomicData/Streptococcus_anginosus_C238//Streptococcus_anginosus_C238.23S_rRNA.fasta	StrAng
GCA_000463425.1	Streptococcus constellatus subsp. pharyngis C1050	genbank	Streptococcus	862969	Bacteria	Firmicutes	Bacilli	Lactobacillales	Streptococcaceae	Streptococcus	Streptococcus constellatus	11	PRJNA50421	SAMN02603661	19911600	1825	-	CP003859.1	-	ftp://ftp.ncbi.nlm.nih.gov/genomes/all/GCA/000/463/425/GCA_000463425.1_ASM46342v1	Streptococcus_constellatus_su	/nobackup/genomicData/Streptococcus_constellatus_su/GCA_000463425.1_ASM46342v1_genomic.fna	/nobackup/genomicData/Streptococcus_constellatus_su/GCA_000463425.1_ASM46342v1_protein.faa	/nobackup/genomicData/Streptococcus_constellatus_su//Streptococcus_constellatus_su.16S_rRNA.fasta	/nobackup/genomicData/Streptococcus_constellatus_su//Streptococcus_constellatus_su.23S_rRNA.fasta	StrCon
GCA_000186465.1	Streptococcus australis ATCC 700641	genbank	Streptococcus	888833	Bacteria	Firmicutes	Bacilli	Lactobacillales	Streptococcaceae	Streptococcus	Streptococcus australis	11	PRJNA53201	SAMN00253300	21299500	1943	-	-	AEQR00000000.1	ftp://ftp.ncbi.nlm.nih.gov/genomes/all/GCA/000/186/465/GCA_000186465.1_ASM18646v1	Streptococcus_australis_ATCC	/nobackup/genomicData/Streptococcus_australis_ATCC/GCA_000186465.1_ASM18646v1_genomic.fna	/nobackup/genomicData/Streptococcus_australis_ATCC/GCA_000186465.1_ASM18646v1_protein.faa	/nobackup/genomicData/Streptococcus_australis_ATCC//Streptococcus_australis_ATCC.16S_rRNA.fasta	/nobackup/genomicData/Streptococcus_australis_ATCC//Streptococcus_australis_ATCC.23S_rRNA.fasta	StrAus
GCA_000385925.1	Streptococcus cristatus AS 1.3089	genbank	Streptococcus	1302863	Bacteria	Firmicutes	Bacilli	Lactobacillales	Streptococcaceae	Streptococcus	Streptococcus cristatus	11	PRJNA192658	SAMN02603400	21421000	1959	-	CP004409.1	-	ftp://ftp.ncbi.nlm.nih.gov/genomes/all/GCA/000/385/925/GCA_000385925.1_ASM38592v1	Streptococcus_cristatus_AS_1	/nobackup/genomicData/Streptococcus_cristatus_AS_1/GCA_000385925.1_ASM38592v1_genomic.fna	/nobackup/genomicData/Streptococcus_cristatus_AS_1/GCA_000385925.1_ASM38592v1_protein.faa	/nobackup/genomicData/Streptococcus_cristatus_AS_1//Streptococcus_cristatus_AS_1.16S_rRNA.fasta	/nobackup/genomicData/Streptococcus_cristatus_AS_1//Streptococcus_cristatus_AS_1.23S_rRNA.fasta	StrCrs
GCA_000187975.3	Streptococcus criceti HS-6	genbank	Streptococcus	873449	Bacteria	Firmicutes	Bacilli	Lactobacillales	Streptococcaceae	Streptococcus	Streptococcus criceti	11	PRJNA51461	SAMN02436557	24185600	2091	-	-	AEUV00000000.2	ftp://ftp.ncbi.nlm.nih.gov/genomes/all/GCA/000/187/975/GCA_000187975.3_ASM18797v3	Streptococcus_criceti_HS_6	/nobackup/genomicData/Streptococcus_criceti_HS_6/GCA_000187975.3_ASM18797v3_genomic.fna	/nobackup/genomicData/Streptococcus_criceti_HS_6/GCA_000187975.3_ASM18797v3_protein.faa	/nobackup/genomicData/Streptococcus_criceti_HS_6//Streptococcus_criceti_HS_6.16S_rRNA.fasta	/nobackup/genomicData/Streptococcus_criceti_HS_6//Streptococcus_criceti_HS_6.23S_rRNA.fasta	StrCri
GCA_000007265.1	Streptococcus agalactiae 2603V/R	genbank	Streptococcus	208435	Bacteria	Firmicutes	Bacilli	Lactobacillales	Streptococcaceae	Streptococcus	Streptococcus agalactiae	11	PRJNA330	SAMN02604013	21602700	2127	-	AE009948.1	-	ftp://ftp.ncbi.nlm.nih.gov/genomes/all/GCA/000/007/265/GCA_000007265.1_ASM726v1	Streptococcus_agalactiae_2603	/nobackup/genomicData/Streptococcus_agalactiae_2603/GCA_000007265.1_ASM726v1_genomic.fna	/nobackup/genomicData/Streptococcus_agalactiae_2603/GCA_000007265.1_ASM726v1_protein.faa	/nobackup/genomicData/Streptococcus_agalactiae_2603//Streptococcus_agalactiae_2603.16S_rRNA.fasta	/nobackup/genomicData/Streptococcus_agalactiae_2603//Streptococcus_agalactiae_2603.23S_rRNA.fasta	StrAga
GCA_000317855.1	Streptococcus dysgalactiae subsp. equisimilis AC-2713	genbank	Streptococcus	759913	Bacteria	Firmicutes	Bacilli	Lactobacillales	Streptococcaceae	Streptococcus	Streptococcus dysgalactiae	11	PRJNA48119	SAMEA3138428	21794400	1952	-	HE858529.1	-	ftp://ftp.ncbi.nlm.nih.gov/genomes/all/GCA/000/317/855/GCA_000317855.1_ASM31785v1	Streptococcus_dysgalactiae_su	/nobackup/genomicData/Streptococcus_dysgalactiae_su/GCA_000317855.1_ASM31785v1_genomic.fna	/nobackup/genomicData/Streptococcus_dysgalactiae_su/GCA_000317855.1_ASM31785v1_protein.faa	/nobackup/genomicData/Streptococcus_dysgalactiae_su//Streptococcus_dysgalactiae_su.16S_rRNA.fasta	/nobackup/genomicData/Streptococcus_dysgalactiae_su//Streptococcus_dysgalactiae_su.23S_rRNA.fasta	StrDys
GCA_000425025.1	Streptococcus castoreus DSM 17536	genbank	Streptococcus	1123299	Bacteria	Firmicutes	Bacilli	Lactobacillales	Streptococcaceae	Streptococcus	Streptococcus castoreus	11	PRJNA188329	SAMN02441486	18835400	1688	-	-	AUKZ00000000.1	ftp://ftp.ncbi.nlm.nih.gov/genomes/all/GCA/000/425/025/GCA_000425025.1_ASM42502v1	Streptococcus_castoreus_DSM_1	/nobackup/genomicData/Streptococcus_castoreus_DSM_1/GCA_000425025.1_ASM42502v1_genomic.fna	/nobackup/genomicData/Streptococcus_castoreus_DSM_1//Streptococcus_castoreus_DSM_1.faa	/nobackup/genomicData/Streptococcus_castoreus_DSM_1//Streptococcus_castoreus_DSM_1.16S_rRNA.fasta	/nobackup/genomicData/Streptococcus_castoreus_DSM_1//Streptococcus_castoreus_DSM_1.23S_rRNA.fasta	StrCas
GCA_000180055.1	Streptococcus downei F0415	genbank	Streptococcus	904293	Bacteria	Firmicutes	Bacilli	Lactobacillales	Streptococcaceae	Streptococcus	Streptococcus downei	11	PRJNA53567	SAMN00115114	22394200	2204	-	-	AEKN00000000.1	ftp://ftp.ncbi.nlm.nih.gov/genomes/all/GCA/000/180/055/GCA_000180055.1_ASM18005v1	Streptococcus_downei_F0415	/nobackup/genomicData/Streptococcus_downei_F0415/GCA_000180055.1_ASM18005v1_genomic.fna	/nobackup/genomicData/Streptococcus_downei_F0415/GCA_000180055.1_ASM18005v1_protein.faa	/nobackup/genomicData/Streptococcus_downei_F0415//Streptococcus_downei_F0415.16S_rRNA.fasta	/nobackup/genomicData/Streptococcus_downei_F0415//Streptococcus_downei_F0415.23S_rRNA.fasta	StrDow
GCA_000026605.1	Streptococcus equi subsp. zooepidemicus	genbank	Streptococcus	40041	Bacteria	Firmicutes	Bacilli	Lactobacillales	Streptococcaceae	Streptococcus	Streptococcus equi	11	PRJEA30767	SAMEA2272197	21498700	1887	-	FM204884.1	-	ftp://ftp.ncbi.nlm.nih.gov/genomes/all/GCA/000/026/605/GCA_000026605.1_ASM2660v1	Streptococcus_equi_subsp_zooe	/nobackup/genomicData/Streptococcus_equi_subsp_zooe/GCA_000026605.1_ASM2660v1_genomic.fna	/nobackup/genomicData/Streptococcus_equi_subsp_zooe/GCA_000026605.1_ASM2660v1_protein.faa	/nobackup/genomicData/Streptococcus_equi_subsp_zooe//Streptococcus_equi_subsp_zooe.16S_rRNA.fasta	/nobackup/genomicData/Streptococcus_equi_subsp_zooe//Streptococcus_equi_subsp_zooe.23S_rRNA.fasta	StrEqu
GCA_000379985.1	Streptococcus caballi DSM 19004	genbank	Streptococcus	1123298	Bacteria	Firmicutes	Bacilli	Lactobacillales	Streptococcaceae	Streptococcus	Streptococcus caballi	11	PRJNA165433	SAMN02256438	21220400	1955	-	-	ARCA00000000.1	ftp://ftp.ncbi.nlm.nih.gov/genomes/all/GCA/000/379/985/GCA_000379985.1_ASM37998v1	Streptococcus_caballi_DSM_190	/nobackup/genomicData/Streptococcus_caballi_DSM_190/GCA_000379985.1_ASM37998v1_genomic.fna	/nobackup/genomicData/Streptococcus_caballi_DSM_190//Streptococcus_caballi_DSM_190.faa	/nobackup/genomicData/Streptococcus_caballi_DSM_190//Streptococcus_caballi_DSM_190.16S_rRNA.fasta	/nobackup/genomicData/Streptococcus_caballi_DSM_190//Streptococcus_caballi_DSM_190.23S_rRNA.fasta	StrCab
GCA_000146405.1	Streptococcus equinus ATCC 700338	genbank	Streptococcus	864569	Bacteria	Firmicutes	Bacilli	Lactobacillales	Streptococcaceae	Streptococcus	Streptococcus equinus	11	PRJNA50519	SAMN00117534	20830800	1860	-	-	AEEL00000000.1	ftp://ftp.ncbi.nlm.nih.gov/genomes/all/GCA/000/146/405/GCA_000146405.1_ASM14640v1	Streptococcus_equinus_ATCC_70	/nobackup/genomicData/Streptococcus_equinus_ATCC_70/GCA_000146405.1_ASM14640v1_genomic.fna	/nobackup/genomicData/Streptococcus_equinus_ATCC_70/GCA_000146405.1_ASM14640v1_protein.faa	/nobackup/genomicData/Streptococcus_equinus_ATCC_70//Streptococcus_equinus_ATCC_70.16S_rRNA.fasta	/nobackup/genomicData/Streptococcus_equinus_ATCC_70//Streptococcus_equinus_ATCC_70.23S_rRNA.fasta	StrEqi
GCA_000017005.1	Streptococcus gordonii str. Challis substr. CH1	genbank	Streptococcus	467705	Bacteria	Firmicutes	Bacilli	Lactobacillales	Streptococcaceae	Streptococcus	Streptococcus gordonii	11	PRJNA66	SAMN02603977	21966600	2003	-	CP000725.1	-	ftp://ftp.ncbi.nlm.nih.gov/genomes/all/GCA/000/017/005/GCA_000017005.1_ASM1700v1	Streptococcus_gordonii_str_Ch	/nobackup/genomicData/Streptococcus_gordonii_str_Ch/GCA_000017005.1_ASM1700v1_genomic.fna	/nobackup/genomicData/Streptococcus_gordonii_str_Ch/GCA_000017005.1_ASM1700v1_protein.faa	/nobackup/genomicData/Streptococcus_gordonii_str_Ch//Streptococcus_gordonii_str_Ch.16S_rRNA.fasta	/nobackup/genomicData/Streptococcus_gordonii_str_Ch//Streptococcus_gordonii_str_Ch.23S_rRNA.fasta	StrGor
GCA_000423725.1	Streptococcus devriesei DSM 19639	genbank	Streptococcus	1123300	Bacteria	Firmicutes	Bacilli	Lactobacillales	Streptococcaceae	Streptococcus	Streptococcus devriesei	11	PRJNA185665	SAMN02441502	21213700	1970	-	-	AUIN00000000.1	ftp://ftp.ncbi.nlm.nih.gov/genomes/all/GCA/000/423/725/GCA_000423725.1_ASM42372v1	Streptococcus_devriesei_DSM_1	/nobackup/genomicData/Streptococcus_devriesei_DSM_1/GCA_000423725.1_ASM42372v1_genomic.fna	/nobackup/genomicData/Streptococcus_devriesei_DSM_1//Streptococcus_devriesei_DSM_1.faa	-	-	StrDev
GCA_000270145.1	Streptococcus gallolyticus subsp. gallolyticus ATCC 43143	genbank	Streptococcus	981539	Bacteria	Firmicutes	Bacilli	Lactobacillales	Streptococcaceae	Streptococcus	Streptococcus gallolyticus	11	PRJDA62517	SAMD00060983	23622400	2224	-	AP012053.1	-	ftp://ftp.ncbi.nlm.nih.gov/genomes/all/GCA/000/270/145/GCA_000270145.1_ASM27014v1	Streptococcus_gallolyticus_su	/nobackup/genomicData/Streptococcus_gallolyticus_su/GCA_000270145.1_ASM27014v1_genomic.fna	/nobackup/genomicData/Streptococcus_gallolyticus_su/GCA_000270145.1_ASM27014v1_protein.faa	/nobackup/genomicData/Streptococcus_gallolyticus_su//Streptococcus_gallolyticus_su.16S_rRNA.fasta	/nobackup/genomicData/Streptococcus_gallolyticus_su//Streptococcus_gallolyticus_su.23S_rRNA.fasta	StrGal
GCA_000380005.1	Streptococcus didelphis DSM 15616	genbank	Streptococcus	1123301	Bacteria	Firmicutes	Bacilli	Lactobacillales	Streptococcaceae	Streptococcus	Streptococcus didelphis	11	PRJNA165435	SAMN02256413	18774400	1713	-	-	ARCB00000000.1	ftp://ftp.ncbi.nlm.nih.gov/genomes/all/GCA/000/380/005/GCA_000380005.1_ASM38000v1	Streptococcus_didelphis_DSM_1	/nobackup/genomicData/Streptococcus_didelphis_DSM_1/GCA_000380005.1_ASM38000v1_genomic.fna	/nobackup/genomicData/Streptococcus_didelphis_DSM_1//Streptococcus_didelphis_DSM_1.faa	/nobackup/genomicData/Streptococcus_didelphis_DSM_1//Streptococcus_didelphis_DSM_1.16S_rRNA.fasta	/nobackup/genomicData/Streptococcus_didelphis_DSM_1//Streptococcus_didelphis_DSM_1.23S_rRNA.fasta	StrDid
GCA_000188015.3	Streptococcus ictaluri 707-05	genbank	Streptococcus	764299	Bacteria	Firmicutes	Bacilli	Lactobacillales	Streptococcaceae	Streptococcus	Streptococcus ictaluri	11	PRJNA48555	SAMN02436329	22344000	1962	-	-	AEUX00000000.2	ftp://ftp.ncbi.nlm.nih.gov/genomes/all/GCA/000/188/015/GCA_000188015.3_ASM18801v3	Streptococcus_ictaluri_707_05	/nobackup/genomicData/Streptococcus_ictaluri_707_05/GCA_000188015.3_ASM18801v3_genomic.fna	/nobackup/genomicData/Streptococcus_ictaluri_707_05/GCA_000188015.3_ASM18801v3_protein.faa	/nobackup/genomicData/Streptococcus_ictaluri_707_05//Streptococcus_ictaluri_707_05.16S_rRNA.fasta	/nobackup/genomicData/Streptococcus_ictaluri_707_05//Streptococcus_ictaluri_707_05.23S_rRNA.fasta	StrIct
GCA_000463355.1	Streptococcus intermedius B196	genbank	Streptococcus	862967	Bacteria	Firmicutes	Bacilli	Lactobacillales	Streptococcaceae	Streptococcus	Streptococcus intermedius	11	PRJNA50415	SAMN02603659	19962100	1828	-	CP003857.1	-	ftp://ftp.ncbi.nlm.nih.gov/genomes/all/GCA/000/463/355/GCA_000463355.1_ASM46335v1	Streptococcus_intermedius_B19	/nobackup/genomicData/Streptococcus_intermedius_B19/GCA_000463355.1_ASM46335v1_genomic.fna	/nobackup/genomicData/Streptococcus_intermedius_B19/GCA_000463355.1_ASM46335v1_protein.faa	/nobackup/genomicData/Streptococcus_intermedius_B19//Streptococcus_intermedius_B19.16S_rRNA.fasta	/nobackup/genomicData/Streptococcus_intermedius_B19//Streptococcus_intermedius_B19.23S_rRNA.fasta	StrInt
GCA_000187465.1	Streptococcus infantis ATCC 700779	genbank	Streptococcus	889204	Bacteria	Firmicutes	Bacilli	Lactobacillales	Streptococcaceae	Streptococcus	Streptococcus infantis	11	PRJNA53205	SAMN00216972	19059800	1821	-	-	AEVD00000000.1	ftp://ftp.ncbi.nlm.nih.gov/genomes/all/GCA/000/187/465/GCA_000187465.1_ASM18746v1	Streptococcus_infantis_ATCC_7	/nobackup/genomicData/Streptococcus_infantis_ATCC_7/GCA_000187465.1_ASM18746v1_genomic.fna	/nobackup/genomicData/Streptococcus_infantis_ATCC_7/GCA_000187465.1_ASM18746v1_protein.faa	/nobackup/genomicData/Streptococcus_infantis_ATCC_7//Streptococcus_infantis_ATCC_7.16S_rRNA.fasta	/nobackup/genomicData/Streptococcus_infantis_ATCC_7//Streptococcus_infantis_ATCC_7.23S_rRNA.fasta	StrIna
GCA_000372425.1	Streptococcus ferus DSM 20646	genbank	Streptococcus	1123303	Bacteria	Firmicutes	Bacilli	Lactobacillales	Streptococcaceae	Streptococcus	Streptococcus ferus	11	PRJNA165439	SAMN02256504	18473400	1764	-	-	AQVD00000000.1	ftp://ftp.ncbi.nlm.nih.gov/genomes/all/GCA/000/372/425/GCA_000372425.1_ASM37242v1	Streptococcus_ferus_DSM_20646	/nobackup/genomicData/Streptococcus_ferus_DSM_20646/GCA_000372425.1_ASM37242v1_genomic.fna	/nobackup/genomicData/Streptococcus_ferus_DSM_20646//Streptococcus_ferus_DSM_20646.faa	/nobackup/genomicData/Streptococcus_ferus_DSM_20646//Streptococcus_ferus_DSM_20646.16S_rRNA.fasta	/nobackup/genomicData/Streptococcus_ferus_DSM_20646//Streptococcus_ferus_DSM_20646.23S_rRNA.fasta	StrFer
GCA_000380025.1	Streptococcus entericus DSM 14446	genbank	Streptococcus	1123302	Bacteria	Firmicutes	Bacilli	Lactobacillales	Streptococcaceae	Streptococcus	Streptococcus entericus	11	PRJNA165437	SAMN02256412	20364700	1930	-	-	ARCC00000000.1	ftp://ftp.ncbi.nlm.nih.gov/genomes/all/GCA/000/380/025/GCA_000380025.1_ASM38002v1	Streptococcus_entericus_DSM_1	/nobackup/genomicData/Streptococcus_entericus_DSM_1/GCA_000380025.1_ASM38002v1_genomic.fna	/nobackup/genomicData/Streptococcus_entericus_DSM_1//Streptococcus_entericus_DSM_1.faa	-	/nobackup/genomicData/Streptococcus_entericus_DSM_1//Streptococcus_entericus_DSM_1.23S_rRNA.fasta	StrEnt
GCA_000246835.1	Streptococcus infantarius subsp. infantarius CJ18	genbank	Streptococcus	1069533	Bacteria	Firmicutes	Bacilli	Lactobacillales	Streptococcaceae	Streptococcus	Streptococcus infantarius	11	PRJNA70717	SAMN02603507	20082500	1765	-	CP003296.1;CP003295.1	-	ftp://ftp.ncbi.nlm.nih.gov/genomes/all/GCA/000/246/835/GCA_000246835.1_ASM24683v1	Streptococcus_infantarius_sub	/nobackup/genomicData/Streptococcus_infantarius_sub/GCA_000246835.1_ASM24683v1_genomic.fna	/nobackup/genomicData/Streptococcus_infantarius_sub/GCA_000246835.1_ASM24683v1_protein.faa	/nobackup/genomicData/Streptococcus_infantarius_sub//Streptococcus_infantarius_sub.16S_rRNA.fasta	/nobackup/genomicData/Streptococcus_infantarius_sub//Streptococcus_infantarius_sub.23S_rRNA.fasta	StrInf
GCA_000187995.3	Streptococcus macacae NCTC 11558	genbank	Streptococcus	764298	Bacteria	Firmicutes	Bacilli	Lactobacillales	Streptococcaceae	Streptococcus	Streptococcus macacae	11	PRJNA48553	SAMN02436328	19169800	1742	-	-	AEUW00000000.2	ftp://ftp.ncbi.nlm.nih.gov/genomes/all/GCA/000/187/995/GCA_000187995.3_ASM18799v3	Streptococcus_macacae_NCTC_11	/nobackup/genomicData/Streptococcus_macacae_NCTC_11/GCA_000187995.3_ASM18799v3_genomic.fna	/nobackup/genomicData/Streptococcus_macacae_NCTC_11/GCA_000187995.3_ASM18799v3_protein.faa	/nobackup/genomicData/Streptococcus_macacae_NCTC_11//Streptococcus_macacae_NCTC_11.16S_rRNA.fasta	/nobackup/genomicData/Streptococcus_macacae_NCTC_11//Streptococcus_macacae_NCTC_11.23S_rRNA.fasta	StrMac
GCA_000441535.1	Streptococcus lutetiensis 033	genbank	Streptococcus	1076934	Bacteria	Firmicutes	Bacilli	Lactobacillales	Streptococcaceae	Streptococcus	Streptococcus lutetiensis	11	PRJNA72209	SAMN02603123	19755500	1774	-	CP003025.1	-	ftp://ftp.ncbi.nlm.nih.gov/genomes/all/GCA/000/441/535/GCA_000441535.1_ASM44153v1	Streptococcus_lutetiensis_033	/nobackup/genomicData/Streptococcus_lutetiensis_033/GCA_000441535.1_ASM44153v1_genomic.fna	/nobackup/genomicData/Streptococcus_lutetiensis_033/GCA_000441535.1_ASM44153v1_protein.faa	/nobackup/genomicData/Streptococcus_lutetiensis_033//Streptococcus_lutetiensis_033.16S_rRNA.fasta	/nobackup/genomicData/Streptococcus_lutetiensis_033//Streptococcus_lutetiensis_033.23S_rRNA.fasta	StrLut
GCA_000283635.1	Streptococcus macedonicus ACA-DC 198	genbank	Streptococcus	1116231	Bacteria	Firmicutes	Bacilli	Lactobacillales	Streptococcaceae	Streptococcus	Streptococcus macedonicus	11	PRJEA76965	SAMEA2272145	21427600	1808	-	HE613569.1;HE613570.1	-	ftp://ftp.ncbi.nlm.nih.gov/genomes/all/GCA/000/283/635/GCA_000283635.1_ASM28363v1	Streptococcus_macedonicus_ACA	/nobackup/genomicData/Streptococcus_macedonicus_ACA/GCA_000283635.1_ASM28363v1_genomic.fna	/nobackup/genomicData/Streptococcus_macedonicus_ACA/GCA_000283635.1_ASM28363v1_protein.faa	/nobackup/genomicData/Streptococcus_macedonicus_ACA//Streptococcus_macedonicus_ACA.16S_rRNA.fasta	/nobackup/genomicData/Streptococcus_macedonicus_ACA//Streptococcus_macedonicus_ACA.23S_rRNA.fasta	StrMae
GCA_000420785.1	Streptococcus hyovaginalis DSM 12219	genbank	Streptococcus	1123305	Bacteria	Firmicutes	Bacilli	Lactobacillales	Streptococcaceae	Streptococcus	Streptococcus hyovaginalis	11	PRJNA185666	SAMN02440576	20778100	1897	-	-	ATVP00000000.1	ftp://ftp.ncbi.nlm.nih.gov/genomes/all/GCA/000/420/785/GCA_000420785.1_ASM42078v1	Streptococcus_hyovaginalis_DS	/nobackup/genomicData/Streptococcus_hyovaginalis_DS/GCA_000420785.1_ASM42078v1_genomic.fna	/nobackup/genomicData/Streptococcus_hyovaginalis_DS//Streptococcus_hyovaginalis_DS.faa	/nobackup/genomicData/Streptococcus_hyovaginalis_DS//Streptococcus_hyovaginalis_DS.16S_rRNA.fasta	/nobackup/genomicData/Streptococcus_hyovaginalis_DS//Streptococcus_hyovaginalis_DS.23S_rRNA.fasta	StrHyo
GCA_000376985.1	Streptococcus henryi DSM 19005	genbank	Streptococcus	1123304	Bacteria	Firmicutes	Bacilli	Lactobacillales	Streptococcaceae	Streptococcus	Streptococcus henryi	11	PRJNA182440	SAMN02441723	24225100	2203	-	-	AQYA00000000.1	ftp://ftp.ncbi.nlm.nih.gov/genomes/all/GCA/000/376/985/GCA_000376985.1_ASM37698v1	Streptococcus_henryi_DSM_1900	/nobackup/genomicData/Streptococcus_henryi_DSM_1900/GCA_000376985.1_ASM37698v1_genomic.fna	/nobackup/genomicData/Streptococcus_henryi_DSM_1900//Streptococcus_henryi_DSM_1900.faa	/nobackup/genomicData/Streptococcus_henryi_DSM_1900//Streptococcus_henryi_DSM_1900.16S_rRNA.fasta	/nobackup/genomicData/Streptococcus_henryi_DSM_1900//Streptococcus_henryi_DSM_1900.23S_rRNA.fasta	StrHen
GCA_000027165.1	Streptococcus mitis B6	genbank	Streptococcus	365659	Bacteria	Firmicutes	Bacilli	Lactobacillales	Streptococcaceae	Streptococcus	Streptococcus mitis	11	PRJNA16302	SAMEA3138244	21466100	2002	-	FN568063.1	-	ftp://ftp.ncbi.nlm.nih.gov/genomes/all/GCA/000/027/165/GCA_000027165.1_ASM2716v1	Streptococcus_mitis_B6	/nobackup/genomicData/Streptococcus_mitis_B6/GCA_000027165.1_ASM2716v1_genomic.fna	/nobackup/genomicData/Streptococcus_mitis_B6/GCA_000027165.1_ASM2716v1_protein.faa	/nobackup/genomicData/Streptococcus_mitis_B6//Streptococcus_mitis_B6.16S_rRNA.fasta	/nobackup/genomicData/Streptococcus_mitis_B6//Streptococcus_mitis_B6.23S_rRNA.fasta	StrMit
GCA_000007465.2	Streptococcus mutans UA159	genbank	Streptococcus	210007	Bacteria	Firmicutes	Bacilli	Lactobacillales	Streptococcaceae	Streptococcus	Streptococcus mutans	11	PRJNA333	SAMN02604090	20329300	1960	-	AE014133.2	-	ftp://ftp.ncbi.nlm.nih.gov/genomes/all/GCA/000/007/465/GCA_000007465.2_ASM746v2	Streptococcus_mutans_UA159	/nobackup/genomicData/Streptococcus_mutans_UA159/GCA_000007465.2_ASM746v2_genomic.fna	/nobackup/genomicData/Streptococcus_mutans_UA159/GCA_000007465.2_ASM746v2_protein.faa	/nobackup/genomicData/Streptococcus_mutans_UA159//Streptococcus_mutans_UA159.16S_rRNA.fasta	/nobackup/genomicData/Streptococcus_mutans_UA159//Streptococcus_mutans_UA159.23S_rRNA.fasta	StrMut
GCA_000380045.1	Streptococcus marimammalium DSM 18627	genbank	Streptococcus	1123306	Bacteria	Firmicutes	Bacilli	Lactobacillales	Streptococcaceae	Streptococcus	Streptococcus marimammalium	11	PRJNA165441	SAMN02256437	15054400	1369	-	-	ARCD00000000.1	ftp://ftp.ncbi.nlm.nih.gov/genomes/all/GCA/000/380/045/GCA_000380045.1_ASM38004v1	Streptococcus_marimammalium_D	/nobackup/genomicData/Streptococcus_marimammalium_D/GCA_000380045.1_ASM38004v1_genomic.fna	/nobackup/genomicData/Streptococcus_marimammalium_D//Streptococcus_marimammalium_D.faa	/nobackup/genomicData/Streptococcus_marimammalium_D//Streptococcus_marimammalium_D.16S_rRNA.fasta	/nobackup/genomicData/Streptococcus_marimammalium_D//Streptococcus_marimammalium_D.23S_rRNA.fasta	StrMar
GCA_000377005.1	Streptococcus minor DSM 17118	genbank	Streptococcus	1123309	Bacteria	Firmicutes	Bacilli	Lactobacillales	Streptococcaceae	Streptococcus	Streptococcus minor	11	PRJNA182441	SAMN02441724	19278900	1850	-	-	AQYB00000000.1	ftp://ftp.ncbi.nlm.nih.gov/genomes/all/GCA/000/377/005/GCA_000377005.1_ASM37700v1	Streptococcus_minor_DSM_17118	/nobackup/genomicData/Streptococcus_minor_DSM_17118/GCA_000377005.1_ASM37700v1_genomic.fna	/nobackup/genomicData/Streptococcus_minor_DSM_17118//Streptococcus_minor_DSM_17118.faa	/nobackup/genomicData/Streptococcus_minor_DSM_17118//Streptococcus_minor_DSM_17118.16S_rRNA.fasta	/nobackup/genomicData/Streptococcus_minor_DSM_17118//Streptococcus_minor_DSM_17118.23S_rRNA.fasta	StrMin
GCA_000253155.1	Streptococcus oralis Uo5	genbank	Streptococcus	927666	Bacteria	Firmicutes	Bacilli	Lactobacillales	Streptococcaceae	Streptococcus	Streptococcus oralis	11	PRJEA60241	SAMEA2272261	19586900	1823	-	FR720602.1	-	ftp://ftp.ncbi.nlm.nih.gov/genomes/all/GCA/000/253/155/GCA_000253155.1_ASM25315v1	Streptococcus_oralis_Uo5	/nobackup/genomicData/Streptococcus_oralis_Uo5/GCA_000253155.1_ASM25315v1_genomic.fna	/nobackup/genomicData/Streptococcus_oralis_Uo5/GCA_000253155.1_ASM25315v1_protein.faa	/nobackup/genomicData/Streptococcus_oralis_Uo5//Streptococcus_oralis_Uo5.16S_rRNA.fasta	/nobackup/genomicData/Streptococcus_oralis_Uo5//Streptococcus_oralis_Uo5.23S_rRNA.fasta	StrOra
GCA_000380065.1	Streptococcus massiliensis DSM 18628	genbank	Streptococcus	1123307	Bacteria	Firmicutes	Bacilli	Lactobacillales	Streptococcaceae	Streptococcus	Streptococcus massiliensis	11	PRJNA165443	SAMN02256435	18641500	1783	-	-	ARCE00000000.1	ftp://ftp.ncbi.nlm.nih.gov/genomes/all/GCA/000/380/065/GCA_000380065.1_ASM38006v1	Streptococcus_massiliensis_DS	/nobackup/genomicData/Streptococcus_massiliensis_DS/GCA_000380065.1_ASM38006v1_genomic.fna	/nobackup/genomicData/Streptococcus_massiliensis_DS//Streptococcus_massiliensis_DS.faa	/nobackup/genomicData/Streptococcus_massiliensis_DS//Streptococcus_massiliensis_DS.16S_rRNA.fasta	/nobackup/genomicData/Streptococcus_massiliensis_DS//Streptococcus_massiliensis_DS.23S_rRNA.fasta	StrMas
GCA_000213825.1	Streptococcus parauberis KCTC 11537	genbank	Streptococcus	936154	Bacteria	Firmicutes	Bacilli	Lactobacillales	Streptococcaceae	Streptococcus	Streptococcus parauberis	11	PRJNA61187	SAMN02603301	21438900	1839	-	CP002471.1	-	ftp://ftp.ncbi.nlm.nih.gov/genomes/all/GCA/000/213/825/GCA_000213825.1_ASM21382v1	Streptococcus_parauberis_KCTC	/nobackup/genomicData/Streptococcus_parauberis_KCTC/GCA_000213825.1_ASM21382v1_genomic.fna	/nobackup/genomicData/Streptococcus_parauberis_KCTC/GCA_000213825.1_ASM21382v1_protein.faa	/nobackup/genomicData/Streptococcus_parauberis_KCTC//Streptococcus_parauberis_KCTC.16S_rRNA.fasta	/nobackup/genomicData/Streptococcus_parauberis_KCTC//Streptococcus_parauberis_KCTC.23S_rRNA.fasta	StrPaa
GCA_000772915.1	Streptococcus phocae subsp. salmonis	genbank	Streptococcus	1000562	Bacteria	Firmicutes	Bacilli	Lactobacillales	Streptococcaceae	Streptococcus	Streptococcus phocae	11	PRJNA264154	SAMN03114893	16592000	1414	-	-	JSAP00000000.1	ftp://ftp.ncbi.nlm.nih.gov/genomes/all/GCA/000/772/915/GCA_000772915.1_ASM77291v1	Streptococcus_phocae_subsp_sa	/nobackup/genomicData/Streptococcus_phocae_subsp_sa/GCA_000772915.1_ASM77291v1_genomic.fna	/nobackup/genomicData/Streptococcus_phocae_subsp_sa/GCA_000772915.1_ASM77291v1_protein.faa	/nobackup/genomicData/Streptococcus_phocae_subsp_sa//Streptococcus_phocae_subsp_sa.16S_rRNA.fasta	/nobackup/genomicData/Streptococcus_phocae_subsp_sa//Streptococcus_phocae_subsp_sa.23S_rRNA.fasta	StrPho
GCA_000187585.1	Streptococcus peroris ATCC 700780	genbank	Streptococcus	888746	Bacteria	Firmicutes	Bacilli	Lactobacillales	Streptococcaceae	Streptococcus	Streptococcus peroris	11	PRJNA53059	SAMN00253298	16399200	1571	-	-	AEVF00000000.1	ftp://ftp.ncbi.nlm.nih.gov/genomes/all/GCA/000/187/585/GCA_000187585.1_ASM18758v1	Streptococcus_peroris_ATCC_70	/nobackup/genomicData/Streptococcus_peroris_ATCC_70/GCA_000187585.1_ASM18758v1_genomic.fna	/nobackup/genomicData/Streptococcus_peroris_ATCC_70/GCA_000187585.1_ASM18758v1_protein.faa	/nobackup/genomicData/Streptococcus_peroris_ATCC_70//Streptococcus_peroris_ATCC_70.16S_rRNA.fasta	/nobackup/genomicData/Streptococcus_peroris_ATCC_70//Streptococcus_peroris_ATCC_70.23S_rRNA.fasta	StrPer
GCA_000164675.2	Streptococcus parasanguinis ATCC 15912	genbank	Streptococcus	760570	Bacteria	Firmicutes	Bacilli	Lactobacillales	Streptococcaceae	Streptococcus	Streptococcus parasanguinis	11	PRJNA48315	SAMN00113608	21536500	1924	-	CP002843.1	-	ftp://ftp.ncbi.nlm.nih.gov/genomes/all/GCA/000/164/675/GCA_000164675.2_ASM16467v2	Streptococcus_parasanguinis_A	/nobackup/genomicData/Streptococcus_parasanguinis_A/GCA_000164675.2_ASM16467v2_genomic.fna	/nobackup/genomicData/Streptococcus_parasanguinis_A/GCA_000164675.2_ASM16467v2_protein.faa	/nobackup/genomicData/Streptococcus_parasanguinis_A//Streptococcus_parasanguinis_A.16S_rRNA.fasta	/nobackup/genomicData/Streptococcus_parasanguinis_A//Streptococcus_parasanguinis_A.23S_rRNA.fasta	StrPar
GCA_000270165.1	Streptococcus pasteurianus ATCC 43144	genbank	Streptococcus	981540	Bacteria	Firmicutes	Bacilli	Lactobacillales	Streptococcaceae	Streptococcus	Streptococcus pasteurianus	11	PRJDA62519	SAMD00060984	21000800	1869	-	AP012054.1	-	ftp://ftp.ncbi.nlm.nih.gov/genomes/all/GCA/000/270/165/GCA_000270165.1_ASM27016v1	Streptococcus_pasteurianus_AT	/nobackup/genomicData/Streptococcus_pasteurianus_AT/GCA_000270165.1_ASM27016v1_genomic.fna	/nobackup/genomicData/Streptococcus_pasteurianus_AT/GCA_000270165.1_ASM27016v1_protein.faa	/nobackup/genomicData/Streptococcus_pasteurianus_AT//Streptococcus_pasteurianus_AT.16S_rRNA.fasta	/nobackup/genomicData/Streptococcus_pasteurianus_AT//Streptococcus_pasteurianus_AT.23S_rRNA.fasta	StrPas
GCA_000380085.1	Streptococcus merionis DSM 19192	genbank	Streptococcus	1123308	Bacteria	Firmicutes	Bacilli	Lactobacillales	Streptococcaceae	Streptococcus	Streptococcus merionis	11	PRJNA165445	SAMN02256436	23573400	2080	-	-	ARCF00000000.1	ftp://ftp.ncbi.nlm.nih.gov/genomes/all/GCA/000/380/085/GCA_000380085.1_ASM38008v1	Streptococcus_merionis_DSM_19	/nobackup/genomicData/Streptococcus_merionis_DSM_19/GCA_000380085.1_ASM38008v1_genomic.fna	/nobackup/genomicData/Streptococcus_merionis_DSM_19//Streptococcus_merionis_DSM_19.faa	/nobackup/genomicData/Streptococcus_merionis_DSM_19//Streptococcus_merionis_DSM_19.16S_rRNA.fasta	/nobackup/genomicData/Streptococcus_merionis_DSM_19//Streptococcus_merionis_DSM_19.23S_rRNA.fasta	StrMer
GCA_000007045.1	Streptococcus pneumoniae R6	genbank	Streptococcus	171101	Bacteria	Firmicutes	Bacilli	Lactobacillales	Streptococcaceae	Streptococcus	Streptococcus pneumoniae	11	PRJNA278	SAMN02603218	20386200	1814	-	AE007317.1	-	ftp://ftp.ncbi.nlm.nih.gov/genomes/all/GCA/000/007/045/GCA_000007045.1_ASM704v1	Streptococcus_pneumoniae_R6	/nobackup/genomicData/Streptococcus_pneumoniae_R6/GCA_000007045.1_ASM704v1_genomic.fna	/nobackup/genomicData/Streptococcus_pneumoniae_R6/GCA_000007045.1_ASM704v1_protein.faa	/nobackup/genomicData/Streptococcus_pneumoniae_R6//Streptococcus_pneumoniae_R6.16S_rRNA.fasta	/nobackup/genomicData/Streptococcus_pneumoniae_R6//Streptococcus_pneumoniae_R6.23S_rRNA.fasta	StrPne
GCA_000380125.1	Streptococcus ovis DSM 16829	genbank	Streptococcus	1123312	Bacteria	Firmicutes	Bacilli	Lactobacillales	Streptococcaceae	Streptococcus	Streptococcus ovis	11	PRJNA165449	SAMN02256411	23585400	2266	-	-	ARCH00000000.1	ftp://ftp.ncbi.nlm.nih.gov/genomes/all/GCA/000/380/125/GCA_000380125.1_ASM38012v1	Streptococcus_ovis_DSM_16829	/nobackup/genomicData/Streptococcus_ovis_DSM_16829/GCA_000380125.1_ASM38012v1_genomic.fna	/nobackup/genomicData/Streptococcus_ovis_DSM_16829//Streptococcus_ovis_DSM_16829.faa	/nobackup/genomicData/Streptococcus_ovis_DSM_16829//Streptococcus_ovis_DSM_16829.16S_rRNA.fasta	/nobackup/genomicData/Streptococcus_ovis_DSM_16829//Streptococcus_ovis_DSM_16829.23S_rRNA.fasta	StrOvi
GCA_000221985.1	Streptococcus pseudopneumoniae IS7493	genbank	Streptococcus	1054460	Bacteria	Firmicutes	Bacilli	Lactobacillales	Streptococcaceae	Streptococcus	Streptococcus pseudopneumoniae	11	PRJNA69547	SAMN02603728	21954600	2112	-	CP002926.1;CP002925.1	-	ftp://ftp.ncbi.nlm.nih.gov/genomes/all/GCA/000/221/985/GCA_000221985.1_ASM22198v1	Streptococcus_pseudopneumonia	/nobackup/genomicData/Streptococcus_pseudopneumonia/GCA_000221985.1_ASM22198v1_genomic.fna	/nobackup/genomicData/Streptococcus_pseudopneumonia/GCA_000221985.1_ASM22198v1_protein.faa	/nobackup/genomicData/Streptococcus_pseudopneumonia//Streptococcus_pseudopneumonia.16S_rRNA.fasta	/nobackup/genomicData/Streptococcus_pseudopneumonia//Streptococcus_pseudopneumonia.23S_rRNA.fasta	StrPse
GCA_000187955.3	Streptococcus porcinus str. Jelinkova 176	genbank	Streptococcus	873448	Bacteria	Firmicutes	Bacilli	Lactobacillales	Streptococcaceae	Streptococcus	Streptococcus porcinus	11	PRJNA51459	SAMN02436556	20258800	1885	-	-	AEUU00000000.2	ftp://ftp.ncbi.nlm.nih.gov/genomes/all/GCA/000/187/955/GCA_000187955.3_ASM18795v2	Streptococcus_porcinus_str_Je	/nobackup/genomicData/Streptococcus_porcinus_str_Je/GCA_000187955.3_ASM18795v2_genomic.fna	/nobackup/genomicData/Streptococcus_porcinus_str_Je/GCA_000187955.3_ASM18795v2_protein.faa	/nobackup/genomicData/Streptococcus_porcinus_str_Je//Streptococcus_porcinus_str_Je.16S_rRNA.fasta	/nobackup/genomicData/Streptococcus_porcinus_str_Je//Streptococcus_porcinus_str_Je.23S_rRNA.fasta	StrPoc
GCA_000188035.3	Streptococcus pseudoporcinus LQ 940-04	genbank	Streptococcus	875093	Bacteria	Firmicutes	Bacilli	Lactobacillales	Streptococcaceae	Streptococcus	Streptococcus pseudoporcinus	11	PRJNA51463	SAMN02436558	21268700	1922	-	-	AEUY00000000.2	ftp://ftp.ncbi.nlm.nih.gov/genomes/all/GCA/000/188/035/GCA_000188035.3_ASM18803v3	Streptococcus_pseudoporcinus	/nobackup/genomicData/Streptococcus_pseudoporcinus/GCA_000188035.3_ASM18803v3_genomic.fna	/nobackup/genomicData/Streptococcus_pseudoporcinus/GCA_000188035.3_ASM18803v3_protein.faa	/nobackup/genomicData/Streptococcus_pseudoporcinus//Streptococcus_pseudoporcinus.16S_rRNA.fasta	/nobackup/genomicData/Streptococcus_pseudoporcinus//Streptococcus_pseudoporcinus.23S_rRNA.fasta	StrPsu
GCA_000380105.1	Streptococcus orisratti DSM 15617	genbank	Streptococcus	1123311	Bacteria	Firmicutes	Bacilli	Lactobacillales	Streptococcaceae	Streptococcus	Streptococcus orisratti	11	PRJNA165447	SAMN02256410	24161300	2183	-	-	ARCG00000000.1	ftp://ftp.ncbi.nlm.nih.gov/genomes/all/GCA/000/380/105/GCA_000380105.1_ASM38010v1	Streptococcus_orisratti_DSM_1	/nobackup/genomicData/Streptococcus_orisratti_DSM_1/GCA_000380105.1_ASM38010v1_genomic.fna	/nobackup/genomicData/Streptococcus_orisratti_DSM_1//Streptococcus_orisratti_DSM_1.faa	/nobackup/genomicData/Streptococcus_orisratti_DSM_1//Streptococcus_orisratti_DSM_1.16S_rRNA.fasta	/nobackup/genomicData/Streptococcus_orisratti_DSM_1//Streptococcus_orisratti_DSM_1.23S_rRNA.fasta	StrOri
GCA_000006785.2	Streptococcus pyogenes M1 GAS	genbank	Streptococcus	160490	Bacteria	Firmicutes	Bacilli	Lactobacillales	Streptococcaceae	Streptococcus	Streptococcus pyogenes	11	PRJNA269	SAMN02604089	18524300	1693	-	AE004092.2	-	ftp://ftp.ncbi.nlm.nih.gov/genomes/all/GCA/000/006/785/GCA_000006785.2_ASM678v2	Streptococcus_pyogenes_M1_GAS	/nobackup/genomicData/Streptococcus_pyogenes_M1_GAS/GCA_000006785.2_ASM678v2_genomic.fna	/nobackup/genomicData/Streptococcus_pyogenes_M1_GAS/GCA_000006785.2_ASM678v2_protein.faa	/nobackup/genomicData/Streptococcus_pyogenes_M1_GAS//Streptococcus_pyogenes_M1_GAS.16S_rRNA.fasta	/nobackup/genomicData/Streptococcus_pyogenes_M1_GAS//Streptococcus_pyogenes_M1_GAS.23S_rRNA.fasta	StrPyo
GCA_000011825.1	Streptococcus thermophilus LMG 18311	genbank	Streptococcus	264199	Bacteria	Firmicutes	Bacilli	Lactobacillales	Streptococcaceae	Streptococcus	Streptococcus thermophilus	11	PRJNA13162	SAMN02604079	17968500	1679	-	CP000023.1	-	ftp://ftp.ncbi.nlm.nih.gov/genomes/all/GCA/000/011/825/GCA_000011825.1_ASM1182v1	Streptococcus_thermophilus_LM	/nobackup/genomicData/Streptococcus_thermophilus_LM/GCA_000011825.1_ASM1182v1_genomic.fna	/nobackup/genomicData/Streptococcus_thermophilus_LM/GCA_000011825.1_ASM1182v1_protein.faa	/nobackup/genomicData/Streptococcus_thermophilus_LM//Streptococcus_thermophilus_LM.16S_rRNA.fasta	/nobackup/genomicData/Streptococcus_thermophilus_LM//Streptococcus_thermophilus_LM.23S_rRNA.fasta	StrThe
GCA_000014205.1	Streptococcus sanguinis SK36	genbank	Streptococcus	388919	Bacteria	Firmicutes	Bacilli	Lactobacillales	Streptococcaceae	Streptococcus	Streptococcus sanguinis	11	PRJNA13942	SAMN02604299	23884300	2270	-	CP000387.1	-	ftp://ftp.ncbi.nlm.nih.gov/genomes/all/GCA/000/014/205/GCA_000014205.1_ASM1420v1	Streptococcus_sanguinis_SK36	/nobackup/genomicData/Streptococcus_sanguinis_SK36/GCA_000014205.1_ASM1420v1_genomic.fna	/nobackup/genomicData/Streptococcus_sanguinis_SK36/GCA_000014205.1_ASM1420v1_protein.faa	/nobackup/genomicData/Streptococcus_sanguinis_SK36//Streptococcus_sanguinis_SK36.16S_rRNA.fasta	/nobackup/genomicData/Streptococcus_sanguinis_SK36//Streptococcus_sanguinis_SK36.23S_rRNA.fasta	StrSan
GCA_000423745.1	Streptococcus plurextorum DSM 22810	genbank	Streptococcus	1123314	Bacteria	Firmicutes	Bacilli	Lactobacillales	Streptococcaceae	Streptococcus	Streptococcus plurextorum	11	PRJNA185667	SAMN02441159	21034600	1976	-	-	AUIO00000000.1	ftp://ftp.ncbi.nlm.nih.gov/genomes/all/GCA/000/423/745/GCA_000423745.1_ASM42374v1	Streptococcus_plurextorum_DSM	/nobackup/genomicData/Streptococcus_plurextorum_DSM/GCA_000423745.1_ASM42374v1_genomic.fna	/nobackup/genomicData/Streptococcus_plurextorum_DSM//Streptococcus_plurextorum_DSM.faa	/nobackup/genomicData/Streptococcus_plurextorum_DSM//Streptococcus_plurextorum_DSM.16S_rRNA.fasta	/nobackup/genomicData/Streptococcus_plurextorum_DSM//Streptococcus_plurextorum_DSM.23S_rRNA.fasta	StrPlu
GCA_000220065.2	Streptococcus sp. oral taxon 056 str. F0418	genbank	Streptococcus	904294	Bacteria	Firmicutes	Bacilli	Lactobacillales	Streptococcaceae	Streptococcus	Streptococcus sp. oral taxon 056	11	PRJNA53569	SAMN00115115	19432500	1726	-	-	AFQU00000000.1	ftp://ftp.ncbi.nlm.nih.gov/genomes/all/GCA/000/220/065/GCA_000220065.2_ASM22006v1	Streptococcus_sp_oral_taxon_0	/nobackup/genomicData/Streptococcus_sp_oral_taxon_0/GCA_000220065.2_ASM22006v1_genomic.fna	/nobackup/genomicData/Streptococcus_sp_oral_taxon_0/GCA_000220065.2_ASM22006v1_protein.faa	/nobackup/genomicData/Streptococcus_sp_oral_taxon_0//Streptococcus_sp_oral_taxon_0.16S_rRNA.fasta	/nobackup/genomicData/Streptococcus_sp_oral_taxon_0//Streptococcus_sp_oral_taxon_0.23S_rRNA.fasta	StrSp0
GCA_000026745.1	Streptococcus suis BM407	genbank	Streptococcus	568814	Bacteria	Firmicutes	Bacilli	Lactobacillales	Streptococcaceae	Streptococcus	Streptococcus suis	11	PRJEA32237	SAMEA2272697	21708100	1947	-	FM252033.1;FM252032.1	-	ftp://ftp.ncbi.nlm.nih.gov/genomes/all/GCA/000/026/745/GCA_000026745.1_ASM2674v1	Streptococcus_suis_BM407	/nobackup/genomicData/Streptococcus_suis_BM407/GCA_000026745.1_ASM2674v1_genomic.fna	/nobackup/genomicData/Streptococcus_suis_BM407/GCA_000026745.1_ASM2674v1_protein.faa	/nobackup/genomicData/Streptococcus_suis_BM407//Streptococcus_suis_BM407.16S_rRNA.fasta	/nobackup/genomicData/Streptococcus_suis_BM407//Streptococcus_suis_BM407.23S_rRNA.fasta	StrSui
GCA_000286075.1	Streptococcus ratti FA-1 = DSM 20564	genbank	Streptococcus	699248	Bacteria	Firmicutes	Bacilli	Lactobacillales	Streptococcaceae	Streptococcus	Streptococcus ratti	11	PRJNA42513	SAMN02428953	20620200	1919	-	-	AJTZ00000000.1	ftp://ftp.ncbi.nlm.nih.gov/genomes/all/GCA/000/286/075/GCA_000286075.1_ASM28607v1	Streptococcus_ratti_FA_1_DSM	/nobackup/genomicData/Streptococcus_ratti_FA_1_DSM/GCA_000286075.1_ASM28607v1_genomic.fna	/nobackup/genomicData/Streptococcus_ratti_FA_1_DSM/GCA_000286075.1_ASM28607v1_protein.faa	/nobackup/genomicData/Streptococcus_ratti_FA_1_DSM//Streptococcus_ratti_FA_1_DSM.16S_rRNA.fasta	/nobackup/genomicData/Streptococcus_ratti_FA_1_DSM//Streptococcus_ratti_FA_1_DSM.23S_rRNA.fasta	StrRat
GCA_000423765.1	Streptococcus porci DSM 23759	genbank	Streptococcus	1123315	Bacteria	Firmicutes	Bacilli	Lactobacillales	Streptococcaceae	Streptococcus	Streptococcus porci	11	PRJNA185668	SAMN02440826	22909400	2141	-	-	AUIP00000000.1	ftp://ftp.ncbi.nlm.nih.gov/genomes/all/GCA/000/423/765/GCA_000423765.1_ASM42376v1	Streptococcus_porci_DSM_23759	/nobackup/genomicData/Streptococcus_porci_DSM_23759/GCA_000423765.1_ASM42376v1_genomic.fna	/nobackup/genomicData/Streptococcus_porci_DSM_23759//Streptococcus_porci_DSM_23759.faa	/nobackup/genomicData/Streptococcus_porci_DSM_23759//Streptococcus_porci_DSM_23759.16S_rRNA.fasta	/nobackup/genomicData/Streptococcus_porci_DSM_23759//Streptococcus_porci_DSM_23759.23S_rRNA.fasta	StrPor
GCA_000009545.1	Streptococcus uberis 0140J	genbank	Streptococcus	218495	Bacteria	Firmicutes	Bacilli	Lactobacillales	Streptococcaceae	Streptococcus	Streptococcus uberis	11	PRJNA353	SAMEA3138207	18523500	1762	-	AM946015.1	-	ftp://ftp.ncbi.nlm.nih.gov/genomes/all/GCA/000/009/545/GCA_000009545.1_ASM954v1	Streptococcus_uberis_0140J	/nobackup/genomicData/Streptococcus_uberis_0140J/GCA_000009545.1_ASM954v1_genomic.fna	/nobackup/genomicData/Streptococcus_uberis_0140J/GCA_000009545.1_ASM954v1_protein.faa	/nobackup/genomicData/Streptococcus_uberis_0140J//Streptococcus_uberis_0140J.16S_rRNA.fasta	/nobackup/genomicData/Streptococcus_uberis_0140J//Streptococcus_uberis_0140J.23S_rRNA.fasta	StrUbe
GCA_000686605.1	Streptococcus sobrinus DSM 20742 = ATCC 33478	genbank	Streptococcus	1123317	Bacteria	Firmicutes	Bacilli	Lactobacillales	Streptococcaceae	Streptococcus	Streptococcus sobrinus	11	PRJNA234798	SAMN02743354	21384900	1893	-	-	JMLC00000000.1	ftp://ftp.ncbi.nlm.nih.gov/genomes/all/GCA/000/686/605/GCA_000686605.1_ASM68660v1	Streptococcus_sobrinus_DSM_20	/nobackup/genomicData/Streptococcus_sobrinus_DSM_20/GCA_000686605.1_ASM68660v1_genomic.fna	/nobackup/genomicData/Streptococcus_sobrinus_DSM_20//Streptococcus_sobrinus_DSM_20.faa	/nobackup/genomicData/Streptococcus_sobrinus_DSM_20//Streptococcus_sobrinus_DSM_20.16S_rRNA.fasta	-	StrSob
GCA_000188055.3	Streptococcus urinalis 2285-97	genbank	Streptococcus	764291	Bacteria	Firmicutes	Bacilli	Lactobacillales	Streptococcaceae	Streptococcus	Streptococcus urinalis	11	PRJNA48551	SAMN02436559	21304300	2088	-	-	AEUZ00000000.2	ftp://ftp.ncbi.nlm.nih.gov/genomes/all/GCA/000/188/055/GCA_000188055.3_ASM18805v3	Streptococcus_urinalis_2285_9	/nobackup/genomicData/Streptococcus_urinalis_2285_9/GCA_000188055.3_ASM18805v3_genomic.fna	/nobackup/genomicData/Streptococcus_urinalis_2285_9/GCA_000188055.3_ASM18805v3_protein.faa	/nobackup/genomicData/Streptococcus_urinalis_2285_9//Streptococcus_urinalis_2285_9.16S_rRNA.fasta	/nobackup/genomicData/Streptococcus_urinalis_2285_9//Streptococcus_urinalis_2285_9.23S_rRNA.fasta	StrUri
GCA_000380145.1	Streptococcus thoraltensis DSM 12221	genbank	Streptococcus	1123318	Bacteria	Firmicutes	Bacilli	Lactobacillales	Streptococcaceae	Streptococcus	Streptococcus thoraltensis	11	PRJNA165451	SAMN02256409	23852200	2065	-	-	ARCI00000000.1	ftp://ftp.ncbi.nlm.nih.gov/genomes/all/GCA/000/380/145/GCA_000380145.1_ASM38014v1	Streptococcus_thoraltensis_DS	/nobackup/genomicData/Streptococcus_thoraltensis_DS/GCA_000380145.1_ASM38014v1_genomic.fna	/nobackup/genomicData/Streptococcus_thoraltensis_DS//Streptococcus_thoraltensis_DS.faa	/nobackup/genomicData/Streptococcus_thoraltensis_DS//Streptococcus_thoraltensis_DS.16S_rRNA.fasta	/nobackup/genomicData/Streptococcus_thoraltensis_DS//Streptococcus_thoraltensis_DS.23S_rRNA.fasta	StrTho
GCA_001412615.1	Pyrodictium delaneyi	genbank	other	1273541	Archaea	Crenarchaeota	Thermoprotei	Desulfurococcales	Pyrodictiaceae	Pyrodictium	NA	11	PRJNA268702	SAMN03223811	20238400	1992	-	CP013011.1	-	ftp://ftp.ncbi.nlm.nih.gov/genomes/all/GCA/001/412/615/GCA_001412615.1_ASM141261v1	Pyrodictium_delaneyi	/nobackup/genomicData/Pyrodictium_delaneyi/GCA_001412615.1_ASM141261v1_genomic.fna	/nobackup/genomicData/Pyrodictium_delaneyi/GCA_001412615.1_ASM141261v1_protein.faa	/nobackup/genomicData/Pyrodictium_delaneyi//Pyrodictium_delaneyi.16S_rRNA.fasta	/nobackup/genomicData/Pyrodictium_delaneyi//Pyrodictium_delaneyi.23S_rRNA.fasta	Pyrodi
GCA_000007005.1	Sulfolobus solfataricus P2	genbank	other	273057	Archaea	Crenarchaeota	Thermoprotei	Sulfolobales	Sulfolobaceae	Sulfolobus	Sulfolobus solfataricus	11	PRJNA108	SAMN02603227	29922500	2896	-	AE006641.1	-	ftp://ftp.ncbi.nlm.nih.gov/genomes/all/GCA/000/007/005/GCA_000007005.1_ASM700v1	Sulfolobus_solfataricus_P2	/nobackup/genomicData/Sulfolobus_solfataricus_P2/GCA_000007005.1_ASM700v1_genomic.fna	/nobackup/genomicData/Sulfolobus_solfataricus_P2/GCA_000007005.1_ASM700v1_protein.faa	/nobackup/genomicData/Sulfolobus_solfataricus_P2//Sulfolobus_solfataricus_P2.16S_rRNA.fasta	/nobackup/genomicData/Sulfolobus_solfataricus_P2//Sulfolobus_solfataricus_P2.23S_rRNA.fasta	SulSol
GCA_000258425.1	Fervidicoccus fontis Kam940	genbank	other	1163730	Archaea	Crenarchaeota	Thermoprotei	Fervidicoccales	Fervidicoccaceae	Fervidicoccus	Fervidicoccus fontis	11	PRJNA91117	SAMN02603095	13192100	1385	-	-	-	ftp://ftp.ncbi.nlm.nih.gov/genomes/all/GCA/000/258/425/GCA_000258425.1_ASM25842v1	Fervidicoccus_fontis_Kam940	/nobackup/genomicData/Fervidicoccus_fontis_Kam940/GCA_000258425.1_ASM25842v1_genomic.fna	/nobackup/genomicData/Fervidicoccus_fontis_Kam940/GCA_000258425.1_ASM25842v1_protein.faa	/nobackup/genomicData/Fervidicoccus_fontis_Kam940//Fervidicoccus_fontis_Kam940.16S_rRNA.fasta	/nobackup/genomicData/Fervidicoccus_fontis_Kam940//Fervidicoccus_fontis_Kam940.23S_rRNA.fasta	FerFon
GCA_000317795.1	Caldisphaera lagunensis DSM 15908	genbank	other	1056495	Archaea	Crenarchaeota	Thermoprotei	Acidilobales	Caldisphaeraceae	Caldisphaera	Caldisphaera lagunensis	11	PRJNA70815	SAMN02261426	15468500	1484	-	CP003378.1	-	ftp://ftp.ncbi.nlm.nih.gov/genomes/all/GCA/000/317/795/GCA_000317795.1_ASM31779v1	Caldisphaera_lagunensis_DSM_1	/nobackup/genomicData/Caldisphaera_lagunensis_DSM_1/GCA_000317795.1_ASM31779v1_genomic.fna	/nobackup/genomicData/Caldisphaera_lagunensis_DSM_1/GCA_000317795.1_ASM31779v1_protein.faa	/nobackup/genomicData/Caldisphaera_lagunensis_DSM_1//Caldisphaera_lagunensis_DSM_1.16S_rRNA.fasta	/nobackup/genomicData/Caldisphaera_lagunensis_DSM_1//Caldisphaera_lagunensis_DSM_1.23S_rRNA.fasta	CalLag
GCA_000025505.1	Ferroglobus placidus DSM 10642	genbank	other	589924	Archaea	Euryarchaeota	Archaeoglobi	Archaeoglobales	Archaeoglobaceae	Ferroglobus	Ferroglobus placidus	11	PRJNA33635	SAMN02598503	21962700	2486	-	CP001899.1	-	ftp://ftp.ncbi.nlm.nih.gov/genomes/all/GCA/000/025/505/GCA_000025505.1_ASM2550v1	Ferroglobus_placidus_DSM_1064	/nobackup/genomicData/Ferroglobus_placidus_DSM_1064/GCA_000025505.1_ASM2550v1_genomic.fna	/nobackup/genomicData/Ferroglobus_placidus_DSM_1064/GCA_000025505.1_ASM2550v1_protein.faa	/nobackup/genomicData/Ferroglobus_placidus_DSM_1064//Ferroglobus_placidus_DSM_1064.16S_rRNA.fasta	/nobackup/genomicData/Ferroglobus_placidus_DSM_1064//Ferroglobus_placidus_DSM_1064.23S_rRNA.fasta	FerPla
GCA_000025685.1	Haloferax volcanii DS2	genbank	other	309800	Archaea	Euryarchaeota	Halobacteria	Haloferacales	Haloferacaceae	Haloferax	Haloferax volcanii	11	PRJNA12524	SAMN02604027	40129000	3805	-	CP001955.1;CP001953.1;CP001957.1;CP001956.1;CP001954.1	-	ftp://ftp.ncbi.nlm.nih.gov/genomes/all/GCA/000/025/685/GCA_000025685.1_ASM2568v1	Haloferax_volcanii_DS2	/nobackup/genomicData/Haloferax_volcanii_DS2/GCA_000025685.1_ASM2568v1_genomic.fna	/nobackup/genomicData/Haloferax_volcanii_DS2/GCA_000025685.1_ASM2568v1_protein.faa	/nobackup/genomicData/Haloferax_volcanii_DS2//Haloferax_volcanii_DS2.16S_rRNA.fasta	/nobackup/genomicData/Haloferax_volcanii_DS2//Haloferax_volcanii_DS2.23S_rRNA.fasta	HalVol
GCA_000025325.1	Haloterrigena turkmenica DSM 5511	genbank	other	543526	Archaea	Euryarchaeota	Halobacteria	Natrialbales	Natrialbaceae	Haloterrigena	Haloterrigena turkmenica	11	PRJNA30411	SAMN02598471	54407800	4911	-	CP001866.1;CP001862.1;CP001864.1;CP001861.1;CP001863.1;CP001860.1;CP001865.1	-	ftp://ftp.ncbi.nlm.nih.gov/genomes/all/GCA/000/025/325/GCA_000025325.1_ASM2532v1	Haloterrigena_turkmenica_DSM	/nobackup/genomicData/Haloterrigena_turkmenica_DSM/GCA_000025325.1_ASM2532v1_genomic.fna	/nobackup/genomicData/Haloterrigena_turkmenica_DSM/GCA_000025325.1_ASM2532v1_protein.faa	/nobackup/genomicData/Haloterrigena_turkmenica_DSM//Haloterrigena_turkmenica_DSM.16S_rRNA.fasta	/nobackup/genomicData/Haloterrigena_turkmenica_DSM//Haloterrigena_turkmenica_DSM.23S_rRNA.fasta	HalTur
GCA_000223905.1	Haloarcula hispanica ATCC 33960	genbank	other	634497	Archaea	Euryarchaeota	Halobacteria	Halobacteriales	Halobacteriaceae	Haloarcula	Haloarcula hispanica	11	PRJNA68523	SAMN02602960	38900000	3717	-	CP002923.1;CP002922.1;CP002921.1	-	ftp://ftp.ncbi.nlm.nih.gov/genomes/all/GCA/000/223/905/GCA_000223905.1_ASM22390v1	Haloarcula_hispanica_ATCC_339	/nobackup/genomicData/Haloarcula_hispanica_ATCC_339/GCA_000223905.1_ASM22390v1_genomic.fna	/nobackup/genomicData/Haloarcula_hispanica_ATCC_339/GCA_000223905.1_ASM22390v1_protein.faa	/nobackup/genomicData/Haloarcula_hispanica_ATCC_339//Haloarcula_hispanica_ATCC_339.16S_rRNA.fasta	/nobackup/genomicData/Haloarcula_hispanica_ATCC_339//Haloarcula_hispanica_ATCC_339.23S_rRNA.fasta	HalHis
GCA_000148385.1	Vulcanisaeta distributa DSM 14429	genbank	other	572478	Archaea	Crenarchaeota	Thermoprotei	Thermoproteales	Thermoproteaceae	Vulcanisaeta	Vulcanisaeta distributa	11	PRJNA32589	SAMN00017002	23741400	2420	-	CP002100.1	-	ftp://ftp.ncbi.nlm.nih.gov/genomes/all/GCA/000/148/385/GCA_000148385.1_ASM14838v1	Vulcanisaeta_distributa_DSM_1	/nobackup/genomicData/Vulcanisaeta_distributa_DSM_1/GCA_000148385.1_ASM14838v1_genomic.fna	/nobackup/genomicData/Vulcanisaeta_distributa_DSM_1/GCA_000148385.1_ASM14838v1_protein.faa	/nobackup/genomicData/Vulcanisaeta_distributa_DSM_1//Vulcanisaeta_distributa_DSM_1.16S_rRNA.fasta	/nobackup/genomicData/Vulcanisaeta_distributa_DSM_1//Vulcanisaeta_distributa_DSM_1.23S_rRNA.fasta	VulDis
GCA_000024185.1	Methanobrevibacter ruminantium M1	genbank	other	634498	Archaea	Euryarchaeota	Methanobacteria	Methanobacteriales	Methanobacteriaceae	Methanobrevibacter	Methanobrevibacter ruminantium	11	PRJNA34681	SAMN02603710	29372000	2115	-	CP001719.1	-	ftp://ftp.ncbi.nlm.nih.gov/genomes/all/GCA/000/024/185/GCA_000024185.1_ASM2418v1	Methanobrevibacter_ruminantiu	/nobackup/genomicData/Methanobrevibacter_ruminantiu/GCA_000024185.1_ASM2418v1_genomic.fna	/nobackup/genomicData/Methanobrevibacter_ruminantiu/GCA_000024185.1_ASM2418v1_protein.faa	/nobackup/genomicData/Methanobrevibacter_ruminantiu//Methanobrevibacter_ruminantiu.16S_rRNA.fasta	/nobackup/genomicData/Methanobrevibacter_ruminantiu//Methanobrevibacter_ruminantiu.23S_rRNA.fasta	MetRum
GCA_000007185.1	Methanopyrus kandleri AV19	genbank	other	190192	Archaea	Euryarchaeota	Methanopyri	Methanopyrales	Methanopyraceae	Methanopyrus	Methanopyrus kandleri	11	PRJNA294	SAMN02603235	16949700	1687	-	-	-	ftp://ftp.ncbi.nlm.nih.gov/genomes/all/GCA/000/007/185/GCA_000007185.1_ASM718v1	Methanopyrus_kandleri_AV19	/nobackup/genomicData/Methanopyrus_kandleri_AV19/GCA_000007185.1_ASM718v1_genomic.fna	/nobackup/genomicData/Methanopyrus_kandleri_AV19/GCA_000007185.1_ASM718v1_protein.faa	/nobackup/genomicData/Methanopyrus_kandleri_AV19//Methanopyrus_kandleri_AV19.16S_rRNA.fasta	/nobackup/genomicData/Methanopyrus_kandleri_AV19//Methanopyrus_kandleri_AV19.23S_rRNA.fasta	MetKan
GCA_000007345.1	Methanosarcina acetivorans C2A	genbank	other	188937	Archaea	Euryarchaeota	Methanomicrobia	Methanosarcinales	Methanosarcinaceae	Methanosarcina	Methanosarcina acetivorans	11	PRJNA290	SAMN03081414	57514900	4611	-	AE010299.1	-	ftp://ftp.ncbi.nlm.nih.gov/genomes/all/GCA/000/007/345/GCA_000007345.1_ASM734v1	Methanosarcina_acetivorans_C2	/nobackup/genomicData/Methanosarcina_acetivorans_C2/GCA_000007345.1_ASM734v1_genomic.fna	/nobackup/genomicData/Methanosarcina_acetivorans_C2/GCA_000007345.1_ASM734v1_protein.faa	/nobackup/genomicData/Methanosarcina_acetivorans_C2//Methanosarcina_acetivorans_C2.16S_rRNA.fasta	/nobackup/genomicData/Methanosarcina_acetivorans_C2//Methanosarcina_acetivorans_C2.23S_rRNA.fasta	MetAce
GCA_000006175.2	Methanococcus voltae A3	genbank	other	456320	Archaea	Euryarchaeota	Methanococci	Methanococcales	Methanococcaceae	Methanococcus	Methanococcus voltae	11	PRJNA20131	SAMN00000040	19363900	1656	-	CP002057.1	-	ftp://ftp.ncbi.nlm.nih.gov/genomes/all/GCA/000/006/175/GCA_000006175.2_ASM617v2	Methanococcus_voltae_A3	/nobackup/genomicData/Methanococcus_voltae_A3/GCA_000006175.2_ASM617v2_genomic.fna	/nobackup/genomicData/Methanococcus_voltae_A3/GCA_000006175.2_ASM617v2_protein.faa	/nobackup/genomicData/Methanococcus_voltae_A3//Methanococcus_voltae_A3.16S_rRNA.fasta	/nobackup/genomicData/Methanococcus_voltae_A3//Methanococcus_voltae_A3.23S_rRNA.fasta	MetVol
GCA_000013445.1	Methanospirillum hungatei JF-1	genbank	other	323259	Archaea	Euryarchaeota	Methanomicrobia	Methanomicrobiales	Methanospirillaceae	Methanospirillum	Methanospirillum hungatei	11	PRJNA13015	SAMN02598287	35447400	3285	-	CP000254.1	-	ftp://ftp.ncbi.nlm.nih.gov/genomes/all/GCA/000/013/445/GCA_000013445.1_ASM1344v1	Methanospirillum_hungatei_JF	/nobackup/genomicData/Methanospirillum_hungatei_JF/GCA_000013445.1_ASM1344v1_genomic.fna	/nobackup/genomicData/Methanospirillum_hungatei_JF/GCA_000013445.1_ASM1344v1_protein.faa	/nobackup/genomicData/Methanospirillum_hungatei_JF//Methanospirillum_hungatei_JF.16S_rRNA.fasta	/nobackup/genomicData/Methanospirillum_hungatei_JF//Methanospirillum_hungatei_JF.23S_rRNA.fasta	MetHun
GCA_000063445.1	Methanocella arvoryzae MRE50	genbank	other	351160	Archaea	Euryarchaeota	Methanomicrobia	Methanocellales	Methanocellaceae	Methanocella	Methanocella arvoryzae	11	PRJNA19641	SAMEA3138262	31799200	3018	-	AM114193.2	-	ftp://ftp.ncbi.nlm.nih.gov/genomes/all/GCA/000/063/445/GCA_000063445.1_ASM6344v1	Methanocella_arvoryzae_MRE50	/nobackup/genomicData/Methanocella_arvoryzae_MRE50/GCA_000063445.1_ASM6344v1_genomic.fna	/nobackup/genomicData/Methanocella_arvoryzae_MRE50/GCA_000063445.1_ASM6344v1_protein.faa	/nobackup/genomicData/Methanocella_arvoryzae_MRE50//Methanocella_arvoryzae_MRE50.16S_rRNA.fasta	/nobackup/genomicData/Methanocella_arvoryzae_MRE50//Methanocella_arvoryzae_MRE50.23S_rRNA.fasta	MetArv
GCA_000246985.3	Thermococcus litoralis DSM 5473	genbank	other	523849	Archaea	Euryarchaeota	Thermococci	Thermococcales	Thermococcaceae	Thermococcus	Thermococcus litoralis	11	PRJNA81925	SAMN02603679	22151700	2292	-	CP006670.1	-	ftp://ftp.ncbi.nlm.nih.gov/genomes/all/GCA/000/246/985/GCA_000246985.3_ASM24698v3	Thermococcus_litoralis_DSM_54	/nobackup/genomicData/Thermococcus_litoralis_DSM_54/GCA_000246985.3_ASM24698v3_genomic.fna	/nobackup/genomicData/Thermococcus_litoralis_DSM_54/GCA_000246985.3_ASM24698v3_protein.faa	/nobackup/genomicData/Thermococcus_litoralis_DSM_54//Thermococcus_litoralis_DSM_54.16S_rRNA.fasta	/nobackup/genomicData/Thermococcus_litoralis_DSM_54//Thermococcus_litoralis_DSM_54.23S_rRNA.fasta	TheLit
GCA_001723835.1	Candidatus Altiarchaeales archaeon WOR_SM1_79	genbank	other	1849365	Archaea	Euryarchaeota	NA	Candidatus Altiarchaeales	NA	NA	NA	11	PRJNA270657	SAMN04979201	31880200	2705	-	-	MCBD00000000.1	ftp://ftp.ncbi.nlm.nih.gov/genomes/all/GCA/001/723/835/GCA_001723835.1_ASM172383v1	Ca_Altiarchaeales_archaeon_WO	/nobackup/genomicData/Ca_Altiarchaeales_archaeon_WO/GCA_001723835.1_ASM172383v1_genomic.fna	/nobackup/genomicData/Ca_Altiarchaeales_archaeon_WO/GCA_001723835.1_ASM172383v1_protein.faa	/nobackup/genomicData/Ca_Altiarchaeales_archaeon_WO//Ca_Altiarchaeales_archaeon_WO.16S_rRNA.fasta	/nobackup/genomicData/Ca_Altiarchaeales_archaeon_WO//Ca_Altiarchaeales_archaeon_WO.23S_rRNA.fasta	WORSM1
GCA_000014905.1	Candidatus Solibacter usitatus Ellin6076	genbank	other	234267	Bacteria	Acidobacteria	Solibacteres	Solibacterales	Solibacteraceae	Candidatus Solibacter	Candidatus Solibacter usitatus	11	PRJNA12638	SAMN02598277	99656400	7991	-	CP000473.1	-	ftp://ftp.ncbi.nlm.nih.gov/genomes/all/GCA/000/014/905/GCA_000014905.1_ASM1490v1	Ca_Solibacter_usitatus_Ellin6	/nobackup/genomicData/Ca_Solibacter_usitatus_Ellin6/GCA_000014905.1_ASM1490v1_genomic.fna	/nobackup/genomicData/Ca_Solibacter_usitatus_Ellin6/GCA_000014905.1_ASM1490v1_protein.faa	/nobackup/genomicData/Ca_Solibacter_usitatus_Ellin6//Ca_Solibacter_usitatus_Ellin6.16S_rRNA.fasta	/nobackup/genomicData/Ca_Solibacter_usitatus_Ellin6//Ca_Solibacter_usitatus_Ellin6.23S_rRNA.fasta	SolUsi
GCA_001552015.1	Candidatus Nanopusillus acidilobi	genbank	other	1577684	Archaea	Nanoarchaeota	NA	Nanoarchaeales	Nanopusillaceae	Candidatus Nanopusillus	NA	11	PRJNA266727	SAMN03173949	6058870	587	-	-	-	ftp://ftp.ncbi.nlm.nih.gov/genomes/all/GCA/001/552/015/GCA_001552015.1_ASM155201v1	Ca_Nanopusillus_acidilobi	/nobackup/genomicData/Ca_Nanopusillus_acidilobi/GCA_001552015.1_ASM155201v1_genomic.fna	/nobackup/genomicData/Ca_Nanopusillus_acidilobi/GCA_001552015.1_ASM155201v1_protein.faa	/nobackup/genomicData/Ca_Nanopusillus_acidilobi//Ca_Nanopusillus_acidilobi.16S_rRNA.fasta	/nobackup/genomicData/Ca_Nanopusillus_acidilobi//Ca_Nanopusillus_acidilobi.23S_rRNA.fasta	Nanopu
GCA_000178955.2	Granulicella mallensis MP5ACTX8	genbank	other	682795	Bacteria	Acidobacteria	Acidobacteriia	Acidobacteriales	Acidobacteriaceae	Granulicella	Granulicella mallensis	11	PRJNA47903	SAMN02232025	62375800	4735	-	CP003130.1	-	ftp://ftp.ncbi.nlm.nih.gov/genomes/all/GCA/000/178/955/GCA_000178955.2_ASM17895v2	Granulicella_mallensis_MP5ACT	/nobackup/genomicData/Granulicella_mallensis_MP5ACT/GCA_000178955.2_ASM17895v2_genomic.fna	/nobackup/genomicData/Granulicella_mallensis_MP5ACT/GCA_000178955.2_ASM17895v2_protein.faa	/nobackup/genomicData/Granulicella_mallensis_MP5ACT//Granulicella_mallensis_MP5ACT.16S_rRNA.fasta	/nobackup/genomicData/Granulicella_mallensis_MP5ACT//Granulicella_mallensis_MP5ACT.23S_rRNA.fasta	GraMal
GCA_000299395.1	Candidatus Nitrosopumilus sp. AR2	genbank	other	1229909	Archaea	Thaumarchaeota	NA	Nitrosopumilales	Nitrosopumilaceae	Nitrosopumilus	NA	11	PRJNA174388	SAMN02603138	16909100	1935	-	CP003843.1	-	ftp://ftp.ncbi.nlm.nih.gov/genomes/all/GCA/000/299/395/GCA_000299395.1_ASM29939v1	Ca_Nitrosopumilus_sp_AR2	/nobackup/genomicData/Ca_Nitrosopumilus_sp_AR2/GCA_000299395.1_ASM29939v1_genomic.fna	/nobackup/genomicData/Ca_Nitrosopumilus_sp_AR2/GCA_000299395.1_ASM29939v1_protein.faa	/nobackup/genomicData/Ca_Nitrosopumilus_sp_AR2//Ca_Nitrosopumilus_sp_AR2.16S_rRNA.fasta	/nobackup/genomicData/Ca_Nitrosopumilus_sp_AR2//Ca_Nitrosopumilus_sp_AR2.23S_rRNA.fasta	Nitroo
GCA_000152265.2	Ferroplasma acidarmanus fer1	genbank	other	333146	Archaea	Euryarchaeota	Thermoplasmata	Thermoplasmatales	Ferroplasmaceae	Ferroplasma	Ferroplasma acidarmanus	11	PRJNA239	SAMN02604346	19352100	1871	-	CP004145.1	-	ftp://ftp.ncbi.nlm.nih.gov/genomes/all/GCA/000/152/265/GCA_000152265.2_ASM15226v2	Ferroplasma_acidarmanus_fer1	/nobackup/genomicData/Ferroplasma_acidarmanus_fer1/GCA_000152265.2_ASM15226v2_genomic.fna	/nobackup/genomicData/Ferroplasma_acidarmanus_fer1/GCA_000152265.2_ASM15226v2_protein.faa	/nobackup/genomicData/Ferroplasma_acidarmanus_fer1//Ferroplasma_acidarmanus_fer1.16S_rRNA.fasta	/nobackup/genomicData/Ferroplasma_acidarmanus_fer1//Ferroplasma_acidarmanus_fer1.23S_rRNA.fasta	FerAci
GCA_000200715.1	Cenarchaeum symbiosum A	genbank	other	414004	Archaea	Thaumarchaeota	NA	Cenarchaeales	Cenarchaeaceae	Cenarchaeum	Cenarchaeum symbiosum	11	PRJNA202	SAMN02744041	20450900	2017	-	-	-	ftp://ftp.ncbi.nlm.nih.gov/genomes/all/GCA/000/200/715/GCA_000200715.1_ASM20071v1	Cenarchaeum_symbiosum_A	/nobackup/genomicData/Cenarchaeum_symbiosum_A/GCA_000200715.1_ASM20071v1_genomic.fna	/nobackup/genomicData/Cenarchaeum_symbiosum_A/GCA_000200715.1_ASM20071v1_protein.faa	/nobackup/genomicData/Cenarchaeum_symbiosum_A//Cenarchaeum_symbiosum_A.16S_rRNA.fasta	/nobackup/genomicData/Cenarchaeum_symbiosum_A//Cenarchaeum_symbiosum_A.23S_rRNA.fasta	CenSym
GCA_000404225.1	Candidatus Methanomassiliicoccus intestinalis Issoire-Mx1	genbank	other	1295009	Archaea	Euryarchaeota	Thermoplasmata	Methanomassiliicoccales	Methanomassiliicoccaceae	Methanomassiliicoccus	Candidatus Methanomassiliicoccus intestinalis	11	PRJNA189659	SAMN03081468	19316500	1804	-	CP005934.1	-	ftp://ftp.ncbi.nlm.nih.gov/genomes/all/GCA/000/404/225/GCA_000404225.1_ASM40422v1	Ca_Methanomassiliicoccus_inte	/nobackup/genomicData/Ca_Methanomassiliicoccus_inte/GCA_000404225.1_ASM40422v1_genomic.fna	/nobackup/genomicData/Ca_Methanomassiliicoccus_inte/GCA_000404225.1_ASM40422v1_protein.faa	/nobackup/genomicData/Ca_Methanomassiliicoccus_inte//Ca_Methanomassiliicoccus_inte.16S_rRNA.fasta	/nobackup/genomicData/Ca_Methanomassiliicoccus_inte//Ca_Methanomassiliicoccus_inte.23S_rRNA.fasta	MetInt
GCA_000242615.3	Holophaga foetida DSM 6591	genbank	other	903818	Bacteria	Acidobacteria	Holophagae	Holophagales	Holophagaceae	Holophaga	Holophaga foetida	11	PRJNA53485	SAMN02256516	41272400	3471	-	-	AGSB00000000.2	ftp://ftp.ncbi.nlm.nih.gov/genomes/all/GCA/000/242/615/GCA_000242615.3_ASM24261v3	Holophaga_foetida_DSM_6591	/nobackup/genomicData/Holophaga_foetida_DSM_6591/GCA_000242615.3_ASM24261v3_genomic.fna	/nobackup/genomicData/Holophaga_foetida_DSM_6591//Holophaga_foetida_DSM_6591.faa	/nobackup/genomicData/Holophaga_foetida_DSM_6591//Holophaga_foetida_DSM_6591.16S_rRNA.fasta	/nobackup/genomicData/Holophaga_foetida_DSM_6591//Holophaga_foetida_DSM_6591.23S_rRNA.fasta	HolFoe
GCA_000698785.1	Nitrososphaera viennensis EN76	genbank	other	926571	Archaea	Thaumarchaeota	Nitrososphaeria	Nitrososphaerales	Nitrososphaeraceae	Nitrososphaera	Nitrososphaera viennensis	11	PRJEA60103	SAMN02721150	25279400	3123	-	-	-	ftp://ftp.ncbi.nlm.nih.gov/genomes/all/GCA/000/698/785/GCA_000698785.1_ASM69878v1	Nitrososphaera_viennensis_EN7	/nobackup/genomicData/Nitrososphaera_viennensis_EN7/GCA_000698785.1_ASM69878v1_genomic.fna	/nobackup/genomicData/Nitrososphaera_viennensis_EN7/GCA_000698785.1_ASM69878v1_protein.faa	/nobackup/genomicData/Nitrososphaera_viennensis_EN7//Nitrososphaera_viennensis_EN7.16S_rRNA.fasta	/nobackup/genomicData/Nitrososphaera_viennensis_EN7//Nitrososphaera_viennensis_EN7.23S_rRNA.fasta	NitVie
GCA_001553935.1	Actinomyces oris	genbank	other	544580	Bacteria	Actinobacteria	Actinobacteria	Actinomycetales	Actinomycetaceae	Actinomyces	NA	11	PRJNA282954	SAMN04435864	30429200	2336	-	CP014232.1	-	ftp://ftp.ncbi.nlm.nih.gov/genomes/all/GCA/001/553/935/GCA_001553935.1_ASM155393v1	Actinomyces_oris	/nobackup/genomicData/Actinomyces_oris/GCA_001553935.1_ASM155393v1_genomic.fna	/nobackup/genomicData/Actinomyces_oris/GCA_001553935.1_ASM155393v1_protein.faa	/nobackup/genomicData/Actinomyces_oris//Actinomyces_oris.16S_rRNA.fasta	/nobackup/genomicData/Actinomyces_oris//Actinomyces_oris.23S_rRNA.fasta	Actino
GCA_000306785.1	Modestobacter marinus	genbank	other	477641	Bacteria	Actinobacteria	Actinobacteria	Geodermatophilales	Geodermatophilaceae	Modestobacter	NA	11	PRJEA82845	SAMEA2272685	55755200	5110	-	FO203431.1	-	ftp://ftp.ncbi.nlm.nih.gov/genomes/all/GCA/000/306/785/GCA_000306785.1_ASM30678v1	Modestobacter_marinus	/nobackup/genomicData/Modestobacter_marinus/GCA_000306785.1_ASM30678v1_genomic.fna	/nobackup/genomicData/Modestobacter_marinus/GCA_000306785.1_ASM30678v1_protein.faa	/nobackup/genomicData/Modestobacter_marinus//Modestobacter_marinus.16S_rRNA.fasta	/nobackup/genomicData/Modestobacter_marinus//Modestobacter_marinus.23S_rRNA.fasta	Modest
GCA_000018005.1	Frankia sp. EAN1pec	genbank	other	298653	Bacteria	Actinobacteria	Actinobacteria	Frankiales	Frankiaceae	Frankia	NA	11	PRJNA13915	SAMN02598325	89820400	6951	-	CP000820.1	-	ftp://ftp.ncbi.nlm.nih.gov/genomes/all/GCA/000/018/005/GCA_000018005.1_ASM1800v1	Frankia_sp_EAN1pec	/nobackup/genomicData/Frankia_sp_EAN1pec/GCA_000018005.1_ASM1800v1_genomic.fna	/nobackup/genomicData/Frankia_sp_EAN1pec/GCA_000018005.1_ASM1800v1_protein.faa	/nobackup/genomicData/Frankia_sp_EAN1pec//Frankia_sp_EAN1pec.16S_rRNA.fasta	/nobackup/genomicData/Frankia_sp_EAN1pec//Frankia_sp_EAN1pec.23S_rRNA.fasta	Franki
GCA_000007525.1	Bifidobacterium longum NCC2705	genbank	other	206672	Bacteria	Actinobacteria	Actinobacteria	Bifidobacteriales	Bifidobacteriaceae	Bifidobacterium	Bifidobacterium longum	11	PRJNA328	SAMN02603675	22602700	1728	-	AE014295.3;AF540971.1	-	ftp://ftp.ncbi.nlm.nih.gov/genomes/all/GCA/000/007/525/GCA_000007525.1_ASM752v1	Bifidobacterium_longum_NCC270	/nobackup/genomicData/Bifidobacterium_longum_NCC270/GCA_000007525.1_ASM752v1_genomic.fna	/nobackup/genomicData/Bifidobacterium_longum_NCC270/GCA_000007525.1_ASM752v1_protein.faa	/nobackup/genomicData/Bifidobacterium_longum_NCC270//Bifidobacterium_longum_NCC270.16S_rRNA.fasta	/nobackup/genomicData/Bifidobacterium_longum_NCC270//Bifidobacterium_longum_NCC270.23S_rRNA.fasta	BifLon
GCA_000015025.1	Acidothermus cellulolyticus 11B	genbank	other	351607	Bacteria	Actinobacteria	Actinobacteria	Acidothermales	Acidothermaceae	Acidothermus	Acidothermus cellulolyticus	11	PRJNA16097	SAMN02598358	24435400	2083	-	CP000481.1	-	ftp://ftp.ncbi.nlm.nih.gov/genomes/all/GCA/000/015/025/GCA_000015025.1_ASM1502v1	Acidothermus_cellulolyticus_1	/nobackup/genomicData/Acidothermus_cellulolyticus_1/GCA_000015025.1_ASM1502v1_genomic.fna	/nobackup/genomicData/Acidothermus_cellulolyticus_1/GCA_000015025.1_ASM1502v1_protein.faa	/nobackup/genomicData/Acidothermus_cellulolyticus_1//Acidothermus_cellulolyticus_1.16S_rRNA.fasta	/nobackup/genomicData/Acidothermus_cellulolyticus_1//Acidothermus_cellulolyticus_1.23S_rRNA.fasta	AciCel
GCA_000348785.1	Ilumatobacter coccineus YM16-304	genbank	other	1313172	Bacteria	Actinobacteria	Acidimicrobiia	Acidimicrobiales	Acidimicrobiaceae	Ilumatobacter	Ilumatobacter coccineus	11	PRJDA63297	SAMD00060985	48301800	4174	-	AP012057.1	-	ftp://ftp.ncbi.nlm.nih.gov/genomes/all/GCA/000/348/785/GCA_000348785.1_ASM34878v1	Ilumatobacter_coccineus_YM16	/nobackup/genomicData/Ilumatobacter_coccineus_YM16/GCA_000348785.1_ASM34878v1_genomic.fna	/nobackup/genomicData/Ilumatobacter_coccineus_YM16/GCA_000348785.1_ASM34878v1_protein.faa	/nobackup/genomicData/Ilumatobacter_coccineus_YM16//Ilumatobacter_coccineus_YM16.16S_rRNA.fasta	/nobackup/genomicData/Ilumatobacter_coccineus_YM16//Ilumatobacter_coccineus_YM16.23S_rRNA.fasta	IluCoc
GCA_000015005.1	Mycobacterium smegmatis str. MC2 155	genbank	other	246196	Bacteria	Actinobacteria	Actinobacteria	Corynebacteriales	Mycobacteriaceae	Mycobacterium	Mycobacterium smegmatis	11	PRJNA92	SAMN02603982	69882100	6717	-	CP000480.1	-	ftp://ftp.ncbi.nlm.nih.gov/genomes/all/GCA/000/015/005/GCA_000015005.1_ASM1500v1	Mycobacterium_smegmatis_str_M	/nobackup/genomicData/Mycobacterium_smegmatis_str_M/GCA_000015005.1_ASM1500v1_genomic.fna	/nobackup/genomicData/Mycobacterium_smegmatis_str_M/GCA_000015005.1_ASM1500v1_protein.faa	/nobackup/genomicData/Mycobacterium_smegmatis_str_M//Mycobacterium_smegmatis_str_M.16S_rRNA.fasta	/nobackup/genomicData/Mycobacterium_smegmatis_str_M//Mycobacterium_smegmatis_str_M.23S_rRNA.fasta	MycSme
GCA_000024025.1	Catenulispora acidiphila DSM 44928	genbank	other	479433	Bacteria	Actinobacteria	Actinobacteria	Catenulisporales	Catenulisporaceae	Catenulispora	Catenulispora acidiphila	11	PRJNA21085	SAMN02598445	104678000	8708	-	CP001700.1	-	ftp://ftp.ncbi.nlm.nih.gov/genomes/all/GCA/000/024/025/GCA_000024025.1_ASM2402v1	Catenulispora_acidiphila_DSM	/nobackup/genomicData/Catenulispora_acidiphila_DSM/GCA_000024025.1_ASM2402v1_genomic.fna	/nobackup/genomicData/Catenulispora_acidiphila_DSM/GCA_000024025.1_ASM2402v1_protein.faa	/nobackup/genomicData/Catenulispora_acidiphila_DSM//Catenulispora_acidiphila_DSM.16S_rRNA.fasta	/nobackup/genomicData/Catenulispora_acidiphila_DSM//Catenulispora_acidiphila_DSM.23S_rRNA.fasta	CatAci
GCA_000763095.1	Actinopolyspora erythraea	genbank	other	414996	Bacteria	Actinobacteria	Actinobacteria	Actinopolysporales	Actinopolysporaceae	Actinopolyspora	NA	11	PRJNA255193	SAMN02911260	53599000	4463	-	-	JPMV00000000.1	ftp://ftp.ncbi.nlm.nih.gov/genomes/all/GCA/000/763/095/GCA_000763095.1_ASM76309v1	Actinopolyspora_erythraea	/nobackup/genomicData/Actinopolyspora_erythraea/GCA_000763095.1_ASM76309v1_genomic.fna	/nobackup/genomicData/Actinopolyspora_erythraea/GCA_000763095.1_ASM76309v1_protein.faa	/nobackup/genomicData/Actinopolyspora_erythraea//Actinopolyspora_erythraea.16S_rRNA.fasta	/nobackup/genomicData/Actinopolyspora_erythraea//Actinopolyspora_erythraea.23S_rRNA.fasta	Actinp
GCA_000494755.1	Actinoplanes friuliensis DSM 7358	genbank	other	1246995	Bacteria	Actinobacteria	Actinobacteria	Micromonosporales	Micromonosporaceae	Actinoplanes	Actinoplanes friuliensis	11	PRJNA178199	SAMN02603031	93760700	8405	-	CP006272.1	-	ftp://ftp.ncbi.nlm.nih.gov/genomes/all/GCA/000/494/755/GCA_000494755.1_ASM49475v1	Actinoplanes_friuliensis_DSM	/nobackup/genomicData/Actinoplanes_friuliensis_DSM/GCA_000494755.1_ASM49475v1_genomic.fna	/nobackup/genomicData/Actinoplanes_friuliensis_DSM/GCA_000494755.1_ASM49475v1_protein.faa	/nobackup/genomicData/Actinoplanes_friuliensis_DSM//Actinoplanes_friuliensis_DSM.16S_rRNA.fasta	/nobackup/genomicData/Actinoplanes_friuliensis_DSM//Actinoplanes_friuliensis_DSM.23S_rRNA.fasta	ActFri
GCA_000023405.1	Brachybacterium faecium DSM 4810	genbank	other	446465	Bacteria	Actinobacteria	Actinobacteria	Micrococcales	Dermabacteraceae	Brachybacterium	Brachybacterium faecium	11	PRJNA17026	SAMN00002685	36149900	3068	-	CP001643.1	-	ftp://ftp.ncbi.nlm.nih.gov/genomes/all/GCA/000/023/405/GCA_000023405.1_ASM2340v1	Brachybacterium_faecium_DSM_4	/nobackup/genomicData/Brachybacterium_faecium_DSM_4/GCA_000023405.1_ASM2340v1_genomic.fna	/nobackup/genomicData/Brachybacterium_faecium_DSM_4/GCA_000023405.1_ASM2340v1_protein.faa	/nobackup/genomicData/Brachybacterium_faecium_DSM_4//Brachybacterium_faecium_DSM_4.16S_rRNA.fasta	/nobackup/genomicData/Brachybacterium_faecium_DSM_4//Brachybacterium_faecium_DSM_4.23S_rRNA.fasta	BraFae
GCA_000024545.1	Stackebrandtia nassauensis DSM 44728	genbank	other	446470	Bacteria	Actinobacteria	Actinobacteria	Glycomycetales	Glycomycetaceae	Stackebrandtia	Stackebrandtia nassauensis	11	PRJNA19713	SAMN02598427	68415600	6229	-	CP001778.1	-	ftp://ftp.ncbi.nlm.nih.gov/genomes/all/GCA/000/024/545/GCA_000024545.1_ASM2454v1	Stackebrandtia_nassauensis_DS	/nobackup/genomicData/Stackebrandtia_nassauensis_DS/GCA_000024545.1_ASM2454v1_genomic.fna	/nobackup/genomicData/Stackebrandtia_nassauensis_DS/GCA_000024545.1_ASM2454v1_protein.faa	/nobackup/genomicData/Stackebrandtia_nassauensis_DS//Stackebrandtia_nassauensis_DS.16S_rRNA.fasta	/nobackup/genomicData/Stackebrandtia_nassauensis_DS//Stackebrandtia_nassauensis_DS.23S_rRNA.fasta	StaNas
GCA_001005145.1	Jiangella alkaliphila	genbank	other	419479	Bacteria	Actinobacteria	Actinobacteria	Jiangellales	Jiangellaceae	Jiangella	NA	11	PRJNA281958	SAMN03497963	75678400	6738	-	-	LBMC00000000.1	ftp://ftp.ncbi.nlm.nih.gov/genomes/all/GCA/001/005/145/GCA_001005145.1_ASM100514v1	Jiangella_alkaliphila	/nobackup/genomicData/Jiangella_alkaliphila/GCA_001005145.1_ASM100514v1_genomic.fna	/nobackup/genomicData/Jiangella_alkaliphila//Jiangella_alkaliphila.faa	/nobackup/genomicData/Jiangella_alkaliphila//Jiangella_alkaliphila.16S_rRNA.fasta	/nobackup/genomicData/Jiangella_alkaliphila//Jiangella_alkaliphila.23S_rRNA.fasta	Jiange
GCA_000203835.1	Streptomyces coelicolor A3(2)	genbank	other	100226	Bacteria	Actinobacteria	Actinobacteria	Streptomycetales	Streptomycetaceae	Streptomyces	Streptomyces coelicolor	11	PRJNA242	SAMEA1705940	90548500	8152	-	AL589148.1;AL645882.2;AL645771.1	-	ftp://ftp.ncbi.nlm.nih.gov/genomes/all/GCA/000/203/835/GCA_000203835.1_ASM20383v1	Streptomyces_coelicolor_A3_2	/nobackup/genomicData/Streptomyces_coelicolor_A3_2/GCA_000203835.1_ASM20383v1_genomic.fna	/nobackup/genomicData/Streptomyces_coelicolor_A3_2/GCA_000203835.1_ASM20383v1_protein.faa	/nobackup/genomicData/Streptomyces_coelicolor_A3_2//Streptomyces_coelicolor_A3_2.16S_rRNA.fasta	/nobackup/genomicData/Streptomyces_coelicolor_A3_2//Streptomyces_coelicolor_A3_2.23S_rRNA.fasta	StrCoe
GCA_000196835.1	Amycolatopsis mediterranei U32	genbank	other	749927	Bacteria	Actinobacteria	Actinobacteria	Pseudonocardiales	Pseudonocardiaceae	Amycolatopsis	Amycolatopsis mediterranei	11	PRJNA46889	SAMN02603409	102367000	9228	-	CP002000.1	-	ftp://ftp.ncbi.nlm.nih.gov/genomes/all/GCA/000/196/835/GCA_000196835.1_ASM19683v1	Amycolatopsis_mediterranei_U3	/nobackup/genomicData/Amycolatopsis_mediterranei_U3/GCA_000196835.1_ASM19683v1_genomic.fna	/nobackup/genomicData/Amycolatopsis_mediterranei_U3/GCA_000196835.1_ASM19683v1_protein.faa	/nobackup/genomicData/Amycolatopsis_mediterranei_U3//Amycolatopsis_mediterranei_U3.16S_rRNA.fasta	/nobackup/genomicData/Amycolatopsis_mediterranei_U3//Amycolatopsis_mediterranei_U3.23S_rRNA.fasta	AmyMed
GCA_000024345.1	Kribbella flavida DSM 17836	genbank	other	479435	Bacteria	Actinobacteria	Actinobacteria	Propionibacteriales	Nocardioidaceae	Kribbella	Kribbella flavida	11	PRJNA21089	SAMN02598447	75794900	6890	-	CP001736.1	-	ftp://ftp.ncbi.nlm.nih.gov/genomes/all/GCA/000/024/345/GCA_000024345.1_ASM2434v1	Kribbella_flavida_DSM_17836	/nobackup/genomicData/Kribbella_flavida_DSM_17836/GCA_000024345.1_ASM2434v1_genomic.fna	/nobackup/genomicData/Kribbella_flavida_DSM_17836/GCA_000024345.1_ASM2434v1_protein.faa	/nobackup/genomicData/Kribbella_flavida_DSM_17836//Kribbella_flavida_DSM_17836.16S_rRNA.fasta	/nobackup/genomicData/Kribbella_flavida_DSM_17836//Kribbella_flavida_DSM_17836.23S_rRNA.fasta	KriFla
GCA_000017305.1	Kineococcus radiotolerans SRS30216 = ATCC BAA-149	genbank	other	266940	Bacteria	Actinobacteria	Actinobacteria	Kineosporiales	Kineosporiaceae	Kineococcus	Kineococcus radiotolerans	11	PRJNA10689	SAMN02598259	49566700	4564	-	CP000752.1;CP000751.1;CP000750.2	-	ftp://ftp.ncbi.nlm.nih.gov/genomes/all/GCA/000/017/305/GCA_000017305.1_ASM1730v1	Kineococcus_radiotolerans_SRS	/nobackup/genomicData/Kineococcus_radiotolerans_SRS/GCA_000017305.1_ASM1730v1_genomic.fna	/nobackup/genomicData/Kineococcus_radiotolerans_SRS/GCA_000017305.1_ASM1730v1_protein.faa	/nobackup/genomicData/Kineococcus_radiotolerans_SRS//Kineococcus_radiotolerans_SRS.16S_rRNA.fasta	/nobackup/genomicData/Kineococcus_radiotolerans_SRS//Kineococcus_radiotolerans_SRS.23S_rRNA.fasta	KinRad
GCA_000024365.1	Nakamurella multipartita DSM 44233	genbank	other	479431	Bacteria	Actinobacteria	Actinobacteria	Nakamurellales	Nakamurellaceae	Nakamurella	Nakamurella multipartita	11	PRJNA29537	SAMN02598467	60603000	5099	-	CP001737.1	-	ftp://ftp.ncbi.nlm.nih.gov/genomes/all/GCA/000/024/365/GCA_000024365.1_ASM2436v1	Nakamurella_multipartita_DSM	/nobackup/genomicData/Nakamurella_multipartita_DSM/GCA_000024365.1_ASM2436v1_genomic.fna	/nobackup/genomicData/Nakamurella_multipartita_DSM/GCA_000024365.1_ASM2436v1_protein.faa	/nobackup/genomicData/Nakamurella_multipartita_DSM//Nakamurella_multipartita_DSM.16S_rRNA.fasta	/nobackup/genomicData/Nakamurella_multipartita_DSM//Nakamurella_multipartita_DSM.23S_rRNA.fasta	NakMul
GCA_000008625.1	Aquifex aeolicus VF5	genbank	other	224324	Bacteria	Aquificae	Aquificae	Aquificales	Aquificaceae	Aquifex	Aquifex aeolicus	11	PRJNA215	SAMN02603207	15907900	1526	-	AE000667.1;AE000657.1	-	ftp://ftp.ncbi.nlm.nih.gov/genomes/all/GCA/000/008/625/GCA_000008625.1_ASM862v1	Aquifex_aeolicus_VF5	/nobackup/genomicData/Aquifex_aeolicus_VF5/GCA_000008625.1_ASM862v1_genomic.fna	/nobackup/genomicData/Aquifex_aeolicus_VF5/GCA_000008625.1_ASM862v1_protein.faa	/nobackup/genomicData/Aquifex_aeolicus_VF5//Aquifex_aeolicus_VF5.16S_rRNA.fasta	/nobackup/genomicData/Aquifex_aeolicus_VF5//Aquifex_aeolicus_VF5.23S_rRNA.fasta	AquAeo
GCA_000024265.1	Eggerthella lenta DSM 2243	genbank	other	479437	Bacteria	Actinobacteria	Coriobacteriia	Eggerthellales	Eggerthellaceae	Eggerthella	Eggerthella lenta	11	PRJNA21093	SAMN00002594	36322600	3032	-	CP001726.1	-	ftp://ftp.ncbi.nlm.nih.gov/genomes/all/GCA/000/024/265/GCA_000024265.1_ASM2426v1	Eggerthella_lenta_DSM_2243	/nobackup/genomicData/Eggerthella_lenta_DSM_2243/GCA_000024265.1_ASM2426v1_genomic.fna	/nobackup/genomicData/Eggerthella_lenta_DSM_2243/GCA_000024265.1_ASM2426v1_protein.faa	/nobackup/genomicData/Eggerthella_lenta_DSM_2243//Eggerthella_lenta_DSM_2243.16S_rRNA.fasta	/nobackup/genomicData/Eggerthella_lenta_DSM_2243//Eggerthella_lenta_DSM_2243.23S_rRNA.fasta	EggLen
GCA_000969705.1	Nitriliruptor alkaliphilus DSM 45188	genbank	other	1069448	Bacteria	Actinobacteria	Nitriliruptoria	Nitriliruptorales	Nitriliruptoraceae	Nitriliruptor	Nitriliruptor alkaliphilus	11	PRJNA82631	SAMN02745916	55581000	5016	-	-	LATF00000000.1	ftp://ftp.ncbi.nlm.nih.gov/genomes/all/GCA/000/969/705/GCA_000969705.1_ASM96970v1	Nitriliruptor_alkaliphilus_DS	/nobackup/genomicData/Nitriliruptor_alkaliphilus_DS/GCA_000969705.1_ASM96970v1_genomic.fna	/nobackup/genomicData/Nitriliruptor_alkaliphilus_DS//Nitriliruptor_alkaliphilus_DS.faa	/nobackup/genomicData/Nitriliruptor_alkaliphilus_DS//Nitriliruptor_alkaliphilus_DS.16S_rRNA.fasta	/nobackup/genomicData/Nitriliruptor_alkaliphilus_DS//Nitriliruptor_alkaliphilus_DS.23S_rRNA.fasta	NitAlk
GCA_000025265.1	Conexibacter woesei DSM 14684	genbank	other	469383	Bacteria	Actinobacteria	Thermoleophilia	Solirubrobacterales	Conexibacteraceae	Conexibacter	Conexibacter woesei	11	PRJNA20745	SAMN00002582	63593700	5828	-	CP001854.1	-	ftp://ftp.ncbi.nlm.nih.gov/genomes/all/GCA/000/025/265/GCA_000025265.1_ASM2526v1	Conexibacter_woesei_DSM_14684	/nobackup/genomicData/Conexibacter_woesei_DSM_14684/GCA_000025265.1_ASM2526v1_genomic.fna	/nobackup/genomicData/Conexibacter_woesei_DSM_14684/GCA_000025265.1_ASM2526v1_protein.faa	/nobackup/genomicData/Conexibacter_woesei_DSM_14684//Conexibacter_woesei_DSM_14684.16S_rRNA.fasta	/nobackup/genomicData/Conexibacter_woesei_DSM_14684//Conexibacter_woesei_DSM_14684.23S_rRNA.fasta	ConWoe
GCA_000661895.1	Rubrobacter radiotolerans	genbank	other	42256	Bacteria	Actinobacteria	Rubrobacteria	Rubrobacterales	Rubrobacteraceae	Rubrobacter	NA	11	PRJNA241417	SAMN02708830	32672300	3015	-	CP007517.1;CP007515.1;CP007516.1;CP007514.1	-	ftp://ftp.ncbi.nlm.nih.gov/genomes/all/GCA/000/661/895/GCA_000661895.1_ASM66189v1	Rubrobacter_radiotolerans	/nobackup/genomicData/Rubrobacter_radiotolerans/GCA_000661895.1_ASM66189v1_genomic.fna	/nobackup/genomicData/Rubrobacter_radiotolerans/GCA_000661895.1_ASM66189v1_protein.faa	/nobackup/genomicData/Rubrobacter_radiotolerans//Rubrobacter_radiotolerans.16S_rRNA.fasta	/nobackup/genomicData/Rubrobacter_radiotolerans//Rubrobacter_radiotolerans.23S_rRNA.fasta	Rubrob
GCA_001644475.1	Gaiella sp. SCGC AG-212-M14	genbank	other	1799656	Bacteria	Actinobacteria	Rubrobacteria	Gaiellales	Gaiellaceae	Gaiella	NA	11	PRJNA311679	SAMN04490958	9953600	915	-	-	LSTI00000000.1	ftp://ftp.ncbi.nlm.nih.gov/genomes/all/GCA/001/644/475/GCA_001644475.1_ASM164447v1	Gaiella_sp_SCGC_AG_212_M14	/nobackup/genomicData/Gaiella_sp_SCGC_AG_212_M14/GCA_001644475.1_ASM164447v1_genomic.fna	/nobackup/genomicData/Gaiella_sp_SCGC_AG_212_M14/GCA_001644475.1_ASM164447v1_protein.faa	/nobackup/genomicData/Gaiella_sp_SCGC_AG_212_M14//Gaiella_sp_SCGC_AG_212_M14.16S_rRNA.fasta	/nobackup/genomicData/Gaiella_sp_SCGC_AG_212_M14//Gaiella_sp_SCGC_AG_212_M14.23S_rRNA.fasta	Gaiell
GCA_000024865.1	Streptosporangium roseum DSM 43021	genbank	other	479432	Bacteria	Actinobacteria	Actinobacteria	Streptosporangiales	Streptosporangiaceae	Streptosporangium	Streptosporangium roseum	11	PRJNA21083	SAMN00002585	103695000	8827	-	CP001814.1;CP001815.1	-	ftp://ftp.ncbi.nlm.nih.gov/genomes/all/GCA/000/024/865/GCA_000024865.1_ASM2486v1	Streptosporangium_roseum_DSM	/nobackup/genomicData/Streptosporangium_roseum_DSM/GCA_000024865.1_ASM2486v1_genomic.fna	/nobackup/genomicData/Streptosporangium_roseum_DSM/GCA_000024865.1_ASM2486v1_protein.faa	/nobackup/genomicData/Streptosporangium_roseum_DSM//Streptosporangium_roseum_DSM.16S_rRNA.fasta	/nobackup/genomicData/Streptosporangium_roseum_DSM//Streptosporangium_roseum_DSM.23S_rRNA.fasta	StrRos
GCA_001189515.2	Olsenella sp. oral taxon 807	genbank	other	712411	Bacteria	Actinobacteria	Coriobacteriia	Coriobacteriales	Atopobiaceae	Olsenella	NA	11	PRJNA282954	SAMN03785053	32135900	2622	-	CP012069.2	-	ftp://ftp.ncbi.nlm.nih.gov/genomes/all/GCA/001/189/515/GCA_001189515.2_ASM118951v2	Olsenella_sp_oral_taxon_807	/nobackup/genomicData/Olsenella_sp_oral_taxon_807/GCA_001189515.2_ASM118951v2_genomic.fna	/nobackup/genomicData/Olsenella_sp_oral_taxon_807/GCA_001189515.2_ASM118951v2_protein.faa	/nobackup/genomicData/Olsenella_sp_oral_taxon_807//Olsenella_sp_oral_taxon_807.16S_rRNA.fasta	/nobackup/genomicData/Olsenella_sp_oral_taxon_807//Olsenella_sp_oral_taxon_807.23S_rRNA.fasta	Olsene
GCA_000185805.1	Thermovibrio ammonificans HB-1	genbank	other	648996	Bacteria	Aquificae	Aquificae	Desulfurobacteriales	Desulfurobacteriaceae	Thermovibrio	Thermovibrio ammonificans	11	PRJNA49403	SAMN00713575	17595300	1790	-	CP002445.1;CP002444.1	-	ftp://ftp.ncbi.nlm.nih.gov/genomes/all/GCA/000/185/805/GCA_000185805.1_ASM18580v1	Thermovibrio_ammonificans_HB	/nobackup/genomicData/Thermovibrio_ammonificans_HB/GCA_000185805.1_ASM18580v1_genomic.fna	/nobackup/genomicData/Thermovibrio_ammonificans_HB/GCA_000185805.1_ASM18580v1_protein.faa	/nobackup/genomicData/Thermovibrio_ammonificans_HB//Thermovibrio_ammonificans_HB.16S_rRNA.fasta	/nobackup/genomicData/Thermovibrio_ammonificans_HB//Thermovibrio_ammonificans_HB.23S_rRNA.fasta	TheAmm
GCA_000064305.2	Flavobacterium psychrophilum JIP02/86	genbank	other	402612	Bacteria	Bacteroidetes	Flavobacteriia	Flavobacteriales	Flavobacteriaceae	Flavobacterium	Flavobacterium psychrophilum	11	PRJNA19979	SAMEA3138269	28603800	2446	-	AM398681.2	-	ftp://ftp.ncbi.nlm.nih.gov/genomes/all/GCA/000/064/305/GCA_000064305.2_ASM6430v2	Flavobacterium_psychrophilum	/nobackup/genomicData/Flavobacterium_psychrophilum/GCA_000064305.2_ASM6430v2_genomic.fna	/nobackup/genomicData/Flavobacterium_psychrophilum/GCA_000064305.2_ASM6430v2_protein.faa	/nobackup/genomicData/Flavobacterium_psychrophilum//Flavobacterium_psychrophilum.16S_rRNA.fasta	/nobackup/genomicData/Flavobacterium_psychrophilum//Flavobacterium_psychrophilum.23S_rRNA.fasta	FlaPsy
GCA_000724625.1	Fimbriimonas ginsengisoli Gsoil 348	genbank	other	661478	Bacteria	Armatimonadetes	Fimbriimonadia	Fimbriimonadales	Fimbriimonadaceae	Fimbriimonas	Fimbriimonas ginsengisoli	11	PRJNA234472	SAMN02641501	52317600	4588	-	CP007139.1	-	ftp://ftp.ncbi.nlm.nih.gov/genomes/all/GCA/000/724/625/GCA_000724625.1_ASM72462v1	Fimbriimonas_ginsengisoli_Gso	/nobackup/genomicData/Fimbriimonas_ginsengisoli_Gso/GCA_000724625.1_ASM72462v1_genomic.fna	/nobackup/genomicData/Fimbriimonas_ginsengisoli_Gso/GCA_000724625.1_ASM72462v1_protein.faa	/nobackup/genomicData/Fimbriimonas_ginsengisoli_Gso//Fimbriimonas_ginsengisoli_Gso.16S_rRNA.fasta	/nobackup/genomicData/Fimbriimonas_ginsengisoli_Gso//Fimbriimonas_ginsengisoli_Gso.23S_rRNA.fasta	FimGin
GCA_000284335.1	Caldisericum exile AZM16c01	genbank	other	511051	Bacteria	Caldiserica	Caldisericia	Caldisericales	Caldisericaceae	Caldisericum	Caldisericum exile	11	PRJNA41615	SAMD00061110	15581000	1481	-	AP012051.1	-	ftp://ftp.ncbi.nlm.nih.gov/genomes/all/GCA/000/284/335/GCA_000284335.1_ASM28433v1	Caldisericum_exile_AZM16c01	/nobackup/genomicData/Caldisericum_exile_AZM16c01/GCA_000284335.1_ASM28433v1_genomic.fna	/nobackup/genomicData/Caldisericum_exile_AZM16c01/GCA_000284335.1_ASM28433v1_protein.faa	/nobackup/genomicData/Caldisericum_exile_AZM16c01//Caldisericum_exile_AZM16c01.16S_rRNA.fasta	/nobackup/genomicData/Caldisericum_exile_AZM16c01//Caldisericum_exile_AZM16c01.23S_rRNA.fasta	CalExi
GCA_000013045.1	Salinibacter ruber DSM 13855	genbank	other	309807	Bacteria	Bacteroidetes	NA	Bacteroidetes Order II. Incertae sedis	Rhodothermaceae	Salinibacter	Salinibacter ruber	11	PRJNA16159	SAMN02604045	35873300	2833	-	CP000159.1;CP000160.1	-	ftp://ftp.ncbi.nlm.nih.gov/genomes/all/GCA/000/013/045/GCA_000013045.1_ASM1304v1	Salinibacter_ruber_DSM_13855	/nobackup/genomicData/Salinibacter_ruber_DSM_13855/GCA_000013045.1_ASM1304v1_genomic.fna	/nobackup/genomicData/Salinibacter_ruber_DSM_13855/GCA_000013045.1_ASM1304v1_protein.faa	/nobackup/genomicData/Salinibacter_ruber_DSM_13855//Salinibacter_ruber_DSM_13855.16S_rRNA.fasta	/nobackup/genomicData/Salinibacter_ruber_DSM_13855//Salinibacter_ruber_DSM_13855.23S_rRNA.fasta	SalRub
GCA_000024005.1	Chitinophaga pinensis DSM 2588	genbank	other	485918	Bacteria	Bacteroidetes	Chitinophagia	Chitinophagales	Chitinophagaceae	Chitinophaga	Chitinophaga pinensis	11	PRJNA27951	SAMN00001914	91273500	7084	-	CP001699.1	-	ftp://ftp.ncbi.nlm.nih.gov/genomes/all/GCA/000/024/005/GCA_000024005.1_ASM2400v1	Chitinophaga_pinensis_DSM_258	/nobackup/genomicData/Chitinophaga_pinensis_DSM_258/GCA_000024005.1_ASM2400v1_genomic.fna	/nobackup/genomicData/Chitinophaga_pinensis_DSM_258/GCA_000024005.1_ASM2400v1_protein.faa	/nobackup/genomicData/Chitinophaga_pinensis_DSM_258//Chitinophaga_pinensis_DSM_258.16S_rRNA.fasta	/nobackup/genomicData/Chitinophaga_pinensis_DSM_258//Chitinophaga_pinensis_DSM_258.23S_rRNA.fasta	ChiPin
GCA_000427095.1	Chthonomonas calidirosea T49	genbank	other	1303518	Bacteria	Armatimonadetes	Chthonomonadetes	Chthonomonadales	Chthonomonadaceae	Chthonomonas	Chthonomonas calidirosea	11	PRJEB1573	SAMEA2272150	34378600	2807	-	HF951689.1	-	ftp://ftp.ncbi.nlm.nih.gov/genomes/all/GCA/000/427/095/GCA_000427095.1_T49	Chthonomonas_calidirosea_T49	/nobackup/genomicData/Chthonomonas_calidirosea_T49/GCA_000427095.1_T49_genomic.fna	/nobackup/genomicData/Chthonomonas_calidirosea_T49/GCA_000427095.1_T49_protein.faa	/nobackup/genomicData/Chthonomonas_calidirosea_T49//Chthonomonas_calidirosea_T49.16S_rRNA.fasta	/nobackup/genomicData/Chthonomonas_calidirosea_T49//Chthonomonas_calidirosea_T49.23S_rRNA.fasta	ChtCal
GCA_000192845.1	Sphingobacterium sp. 21	genbank	other	743722	Bacteria	Bacteroidetes	Sphingobacteriia	Sphingobacteriales	Sphingobacteriaceae	Sphingobacterium	NA	11	PRJNA51631	SAMN00713594	62264100	5084	-	CP002584.1	-	ftp://ftp.ncbi.nlm.nih.gov/genomes/all/GCA/000/192/845/GCA_000192845.1_ASM19284v1	Sphingobacterium_sp_21	/nobackup/genomicData/Sphingobacterium_sp_21/GCA_000192845.1_ASM19284v1_genomic.fna	/nobackup/genomicData/Sphingobacterium_sp_21/GCA_000192845.1_ASM19284v1_protein.faa	/nobackup/genomicData/Sphingobacterium_sp_21//Sphingobacterium_sp_21.16S_rRNA.fasta	/nobackup/genomicData/Sphingobacterium_sp_21//Sphingobacterium_sp_21.23S_rRNA.fasta	Sphing
GCA_000011065.1	Bacteroides thetaiotaomicron VPI-5482	genbank	other	226186	Bacteria	Bacteroidetes	Bacteroidia	Bacteroidales	Bacteroidaceae	Bacteroides	Bacteroides thetaiotaomicron	11	PRJNA399	SAMN02604314	62934000	4816	-	AY171301.1;AE015928.1	-	ftp://ftp.ncbi.nlm.nih.gov/genomes/all/GCA/000/011/065/GCA_000011065.1_ASM1106v1	Bacteroides_thetaiotaomicron	/nobackup/genomicData/Bacteroides_thetaiotaomicron/GCA_000011065.1_ASM1106v1_genomic.fna	/nobackup/genomicData/Bacteroides_thetaiotaomicron/GCA_000011065.1_ASM1106v1_protein.faa	/nobackup/genomicData/Bacteroides_thetaiotaomicron//Bacteroides_thetaiotaomicron.16S_rRNA.fasta	/nobackup/genomicData/Bacteroides_thetaiotaomicron//Bacteroides_thetaiotaomicron.23S_rRNA.fasta	BacThe
GCA_001308105.1	Persicobacter sp. JZB09	genbank	other	1085624	Bacteria	Bacteroidetes	Cytophagia	Cytophagales	Persicobacteraceae	Persicobacter	NA	11	PRJNA297258	SAMN04120646	82517400	6143	-	CP012856.1;CP012857.1;CP012867.1;CP012863.1;CP012865.1;CP012852.1;CP012859.1;CP012851.1;CP012862.1;CP012858.1;CP012854.1;CP012855.1;CP012853.1;CP012864.1;CP012866.1;CP012860.1;CP012861.1	-	ftp://ftp.ncbi.nlm.nih.gov/genomes/all/GCA/001/308/105/GCA_001308105.1_ASM130810v1	Persicobacter_sp_JZB09	/nobackup/genomicData/Persicobacter_sp_JZB09/GCA_001308105.1_ASM130810v1_genomic.fna	/nobackup/genomicData/Persicobacter_sp_JZB09//Persicobacter_sp_JZB09.faa	/nobackup/genomicData/Persicobacter_sp_JZB09//Persicobacter_sp_JZB09.16S_rRNA.fasta	/nobackup/genomicData/Persicobacter_sp_JZB09//Persicobacter_sp_JZB09.23S_rRNA.fasta	Persic
GCA_000281175.1	Caldilinea aerophila DSM 14535 = NBRC 104270	genbank	other	926550	Bacteria	Chloroflexi	Caldilineae	Caldilineales	Caldilineaceae	Caldilinea	Caldilinea aerophila	11	PRJDB47	SAMD00061033	51448700	3954	-	AP012337.1	-	ftp://ftp.ncbi.nlm.nih.gov/genomes/all/GCA/000/281/175/GCA_000281175.1_ASM28117v1	Caldilinea_aerophila_DSM_1453	/nobackup/genomicData/Caldilinea_aerophila_DSM_1453/GCA_000281175.1_ASM28117v1_genomic.fna	/nobackup/genomicData/Caldilinea_aerophila_DSM_1453/GCA_000281175.1_ASM28117v1_protein.faa	/nobackup/genomicData/Caldilinea_aerophila_DSM_1453//Caldilinea_aerophila_DSM_1453.16S_rRNA.fasta	/nobackup/genomicData/Caldilinea_aerophila_DSM_1453//Caldilinea_aerophila_DSM_1453.23S_rRNA.fasta	CalAer
GCA_000011905.1	Dehalococcoides mccartyi 195	genbank	other	243164	Bacteria	Chloroflexi	Dehalococcoidia	Dehalococcoidales	Dehalococcoidaceae	Dehalococcoides	Dehalococcoides mccartyi	11	PRJNA214	SAMN02603990	14697200	1492	-	CP000027.1	-	ftp://ftp.ncbi.nlm.nih.gov/genomes/all/GCA/000/011/905/GCA_000011905.1_ASM1190v1	Dehalococcoides_mccartyi_195	/nobackup/genomicData/Dehalococcoides_mccartyi_195/GCA_000011905.1_ASM1190v1_genomic.fna	/nobackup/genomicData/Dehalococcoides_mccartyi_195/GCA_000011905.1_ASM1190v1_protein.faa	/nobackup/genomicData/Dehalococcoides_mccartyi_195//Dehalococcoides_mccartyi_195.16S_rRNA.fasta	/nobackup/genomicData/Dehalococcoides_mccartyi_195//Dehalococcoides_mccartyi_195.23S_rRNA.fasta	DehMcc
GCA_001430805.1	Candidatus Peribacter riflensis	genbank	other	1735162	Bacteria	Candidatus Peregrinibacteria	Candidatus Peribacteria	Candidatus Peribacterales	NA	Candidatus Peribacter	NA	11	PRJNA288027	SAMN03842446	12481800	1103	-	-	-	ftp://ftp.ncbi.nlm.nih.gov/genomes/all/GCA/001/430/805/GCA_001430805.1_ASM143080v1	Ca_Peribacter_riflensis	/nobackup/genomicData/Ca_Peribacter_riflensis/GCA_001430805.1_ASM143080v1_genomic.fna	/nobackup/genomicData/Ca_Peribacter_riflensis/GCA_001430805.1_ASM143080v1_protein.faa	/nobackup/genomicData/Ca_Peribacter_riflensis//Ca_Peribacter_riflensis.16S_rRNA.fasta	/nobackup/genomicData/Ca_Peribacter_riflensis//Ca_Peribacter_riflensis.23S_rRNA.fasta	Periba
GCA_001293545.1	Ardenticatena maritima	genbank	other	872965	Bacteria	Chloroflexi	Ardenticatenia	Ardenticatenales	Ardenticatenaceae	Ardenticatena	NA	11	PRJDB4052	SAMD00035849	35693700	2765	-	-	BBZA00000000.1	ftp://ftp.ncbi.nlm.nih.gov/genomes/all/GCA/001/293/545/GCA_001293545.1_ASM129354v1	Ardenticatena_maritima	/nobackup/genomicData/Ardenticatena_maritima/GCA_001293545.1_ASM129354v1_genomic.fna	/nobackup/genomicData/Ardenticatena_maritima/GCA_001293545.1_ASM129354v1_protein.faa	/nobackup/genomicData/Ardenticatena_maritima//Ardenticatena_maritima.16S_rRNA.fasta	/nobackup/genomicData/Ardenticatena_maritima//Ardenticatena_maritima.23S_rRNA.fasta	Ardent
GCA_000018865.1	Chloroflexus aurantiacus J-10-fl	genbank	other	324602	Bacteria	Chloroflexi	Chloroflexia	Chloroflexales	Chloroflexaceae	Chloroflexus	Chloroflexus aurantiacus	11	PRJNA59	SAMN02598539	52585400	3853	-	CP000909.1	-	ftp://ftp.ncbi.nlm.nih.gov/genomes/all/GCA/000/018/865/GCA_000018865.1_ASM1886v1	Chloroflexus_aurantiacus_J_10	/nobackup/genomicData/Chloroflexus_aurantiacus_J_10/GCA_000018865.1_ASM1886v1_genomic.fna	/nobackup/genomicData/Chloroflexus_aurantiacus_J_10/GCA_000018865.1_ASM1886v1_protein.faa	/nobackup/genomicData/Chloroflexus_aurantiacus_J_10//Chloroflexus_aurantiacus_J_10.16S_rRNA.fasta	/nobackup/genomicData/Chloroflexus_aurantiacus_J_10//Chloroflexus_aurantiacus_J_10.23S_rRNA.fasta	ChlAur
GCA_000006985.1	Chlorobium tepidum TLS	genbank	other	194439	Bacteria	Chlorobi	Chlorobia	Chlorobiales	Chlorobiaceae	Chlorobaculum	Chlorobaculum tepidum	11	PRJNA302	SAMN02604006	21549500	2245	-	AE006470.1	-	ftp://ftp.ncbi.nlm.nih.gov/genomes/all/GCA/000/006/985/GCA_000006985.1_ASM698v1	Chlorobium_tepidum_TLS	/nobackup/genomicData/Chlorobium_tepidum_TLS/GCA_000006985.1_ASM698v1_genomic.fna	/nobackup/genomicData/Chlorobium_tepidum_TLS/GCA_000006985.1_ASM698v1_protein.faa	/nobackup/genomicData/Chlorobium_tepidum_TLS//Chlorobium_tepidum_TLS.16S_rRNA.fasta	/nobackup/genomicData/Chlorobium_tepidum_TLS//Chlorobium_tepidum_TLS.23S_rRNA.fasta	ChlTep
GCA_000199675.1	Anaerolinea thermophila UNI-1	genbank	other	926569	Bacteria	Chloroflexi	Anaerolineae	Anaerolineales	Anaerolineaceae	Anaerolinea	Anaerolinea thermophila	11	PRJNA60099	SAMD00061114	35323800	3064	-	AP012029.1	-	ftp://ftp.ncbi.nlm.nih.gov/genomes/all/GCA/000/199/675/GCA_000199675.1_ASM19967v1	Anaerolinea_thermophila_UNI_1	/nobackup/genomicData/Anaerolinea_thermophila_UNI_1/GCA_000199675.1_ASM19967v1_genomic.fna	/nobackup/genomicData/Anaerolinea_thermophila_UNI_1/GCA_000199675.1_ASM19967v1_protein.faa	/nobackup/genomicData/Anaerolinea_thermophila_UNI_1//Anaerolinea_thermophila_UNI_1.16S_rRNA.fasta	/nobackup/genomicData/Anaerolinea_thermophila_UNI_1//Anaerolinea_thermophila_UNI_1.23S_rRNA.fasta	AnaThe
GCA_000008745.1	Chlamydophila pneumoniae CWL029	genbank	other	115713	Bacteria	Chlamydiae	Chlamydiia	Chlamydiales	Chlamydiaceae	Chlamydia	Chlamydia pneumoniae	11	PRJNA248	SAMN02603115	12302300	1029	-	AE001363.1	-	ftp://ftp.ncbi.nlm.nih.gov/genomes/all/GCA/000/008/745/GCA_000008745.1_ASM874v1	Chlamydophila_pneumoniae_CWL0	/nobackup/genomicData/Chlamydophila_pneumoniae_CWL0/GCA_000008745.1_ASM874v1_genomic.fna	/nobackup/genomicData/Chlamydophila_pneumoniae_CWL0/GCA_000008745.1_ASM874v1_protein.faa	/nobackup/genomicData/Chlamydophila_pneumoniae_CWL0//Chlamydophila_pneumoniae_CWL0.16S_rRNA.fasta	/nobackup/genomicData/Chlamydophila_pneumoniae_CWL0//Chlamydophila_pneumoniae_CWL0.23S_rRNA.fasta	ChlPne
GCA_000178855.1	Ktedonobacter racemifer DSM 44963	genbank	other	485913	Bacteria	Chloroflexi	Ktedonobacteria	Ktedonobacterales	Ktedonobacteraceae	Ktedonobacter	Ktedonobacter racemifer	11	PRJNA27943	SAMN02441796	136616000	11573	-	-	ADVG00000000.1	ftp://ftp.ncbi.nlm.nih.gov/genomes/all/GCA/000/178/855/GCA_000178855.1_ASM17885v1	Ktedonobacter_racemifer_DSM_4	/nobackup/genomicData/Ktedonobacter_racemifer_DSM_4/GCA_000178855.1_ASM17885v1_genomic.fna	/nobackup/genomicData/Ktedonobacter_racemifer_DSM_4/GCA_000178855.1_ASM17885v1_protein.faa	/nobackup/genomicData/Ktedonobacter_racemifer_DSM_4//Ktedonobacter_racemifer_DSM_4.16S_rRNA.fasta	/nobackup/genomicData/Ktedonobacter_racemifer_DSM_4//Ktedonobacter_racemifer_DSM_4.23S_rRNA.fasta	KteRac
GCA_000021685.1	Thermomicrobium roseum DSM 5159	genbank	other	309801	Bacteria	Chloroflexi	Thermomicrobia	Thermomicrobiales	Thermomicrobiaceae	Thermomicrobium	Thermomicrobium roseum	11	PRJNA32569	SAMN02603430	29207400	2559	-	CP001275.1;CP001276.1	-	ftp://ftp.ncbi.nlm.nih.gov/genomes/all/GCA/000/021/685/GCA_000021685.1_ASM2168v1	Thermomicrobium_roseum_DSM_51	/nobackup/genomicData/Thermomicrobium_roseum_DSM_51/GCA_000021685.1_ASM2168v1_genomic.fna	/nobackup/genomicData/Thermomicrobium_roseum_DSM_51/GCA_000021685.1_ASM2168v1_protein.faa	/nobackup/genomicData/Thermomicrobium_roseum_DSM_51//Thermomicrobium_roseum_DSM_51.16S_rRNA.fasta	/nobackup/genomicData/Thermomicrobium_roseum_DSM_51//Thermomicrobium_roseum_DSM_51.23S_rRNA.fasta	TheRos
GCA_001306135.1	Herpetosiphon geysericola	genbank	other	70996	Bacteria	Chloroflexi	Chloroflexia	Herpetosiphonales	Herpetosiphonaceae	Herpetosiphon	NA	11	PRJNA271546	SAMN03274862	61404100	5207	-	-	LGKP00000000.1	ftp://ftp.ncbi.nlm.nih.gov/genomes/all/GCA/001/306/135/GCA_001306135.1_ASM130613v1	Herpetosiphon_geysericola	/nobackup/genomicData/Herpetosiphon_geysericola/GCA_001306135.1_ASM130613v1_genomic.fna	/nobackup/genomicData/Herpetosiphon_geysericola/GCA_001306135.1_ASM130613v1_protein.faa	-	-	Herpet
GCA_000024985.1	Sphaerobacter thermophilus DSM 20745	genbank	other	479434	Bacteria	Chloroflexi	Thermomicrobia	Sphaerobacterales	Sphaerobacteraceae	Sphaerobacter	Sphaerobacter thermophilus	11	PRJNA21087	SAMN02598446	39937600	3403	-	CP001823.1;CP001824.1	-	ftp://ftp.ncbi.nlm.nih.gov/genomes/all/GCA/000/024/985/GCA_000024985.1_ASM2498v1	Sphaerobacter_thermophilus_DS	/nobackup/genomicData/Sphaerobacter_thermophilus_DS/GCA_000024985.1_ASM2498v1_genomic.fna	/nobackup/genomicData/Sphaerobacter_thermophilus_DS/GCA_000024985.1_ASM2498v1_protein.faa	/nobackup/genomicData/Sphaerobacter_thermophilus_DS//Sphaerobacter_thermophilus_DS.16S_rRNA.fasta	/nobackup/genomicData/Sphaerobacter_thermophilus_DS//Sphaerobacter_thermophilus_DS.23S_rRNA.fasta	SphThe
GCA_000091545.1	Thermus thermophilus HB8	genbank	other	300852	Bacteria	Deinococcus-Thermus	Deinococci	Thermales	Thermaceae	Thermus	Thermus thermophilus	11	PRJNA13202	SAMD00061070	21160600	2173	-	AP008226.1;AP008228.1;AP008227.1	-	ftp://ftp.ncbi.nlm.nih.gov/genomes/all/GCA/000/091/545/GCA_000091545.1_ASM9154v1	Thermus_thermophilus_HB8	/nobackup/genomicData/Thermus_thermophilus_HB8/GCA_000091545.1_ASM9154v1_genomic.fna	/nobackup/genomicData/Thermus_thermophilus_HB8/GCA_000091545.1_ASM9154v1_protein.faa	/nobackup/genomicData/Thermus_thermophilus_HB8//Thermus_thermophilus_HB8.16S_rRNA.fasta	/nobackup/genomicData/Thermus_thermophilus_HB8//Thermus_thermophilus_HB8.23S_rRNA.fasta	TheThe
GCA_000177635.2	Desulfurispirillum indicum S5	genbank	other	653733	Bacteria	Chrysiogenetes	Chrysiogenetes	Chrysiogenales	Chrysiogenaceae	Desulfurispirillum	Desulfurispirillum indicum	11	PRJNA38575	SAMN02232016	29283800	2616	-	CP002432.1	-	ftp://ftp.ncbi.nlm.nih.gov/genomes/all/GCA/000/177/635/GCA_000177635.2_ASM17763v2	Desulfurispirillum_indicum_S5	/nobackup/genomicData/Desulfurispirillum_indicum_S5/GCA_000177635.2_ASM17763v2_genomic.fna	/nobackup/genomicData/Desulfurispirillum_indicum_S5/GCA_000177635.2_ASM17763v2_protein.faa	/nobackup/genomicData/Desulfurispirillum_indicum_S5//Desulfurispirillum_indicum_S5.16S_rRNA.fasta	/nobackup/genomicData/Desulfurispirillum_indicum_S5//Desulfurispirillum_indicum_S5.23S_rRNA.fasta	DesInd
GCA_000025725.1	Denitrovibrio acetiphilus DSM 12809	genbank	other	522772	Bacteria	Deferribacteres	Deferribacteres	Deferribacterales	Deferribacteraceae	Denitrovibrio	Denitrovibrio acetiphilus	11	PRJNA29431	SAMN02598464	32220800	2982	-	CP001968.1	-	ftp://ftp.ncbi.nlm.nih.gov/genomes/all/GCA/000/025/725/GCA_000025725.1_ASM2572v1	Denitrovibrio_acetiphilus_DSM	/nobackup/genomicData/Denitrovibrio_acetiphilus_DSM/GCA_000025725.1_ASM2572v1_genomic.fna	/nobackup/genomicData/Denitrovibrio_acetiphilus_DSM/GCA_000025725.1_ASM2572v1_protein.faa	/nobackup/genomicData/Denitrovibrio_acetiphilus_DSM//Denitrovibrio_acetiphilus_DSM.16S_rRNA.fasta	/nobackup/genomicData/Denitrovibrio_acetiphilus_DSM//Denitrovibrio_acetiphilus_DSM.23S_rRNA.fasta	DenAce
GCA_000702505.1	Thermogemmatispora carboxidivorans	genbank	other	1382306	Bacteria	Chloroflexi	Ktedonobacteria	Thermogemmatisporales	Thermogemmatisporaceae	Thermogemmatispora	NA	11	PRJNA214300	SAMN02841144	56079600	4228	-	-	JNIM00000000.1	ftp://ftp.ncbi.nlm.nih.gov/genomes/all/GCA/000/702/505/GCA_000702505.1_ASM70250v1	Thermogemmatispora_carboxidiv	/nobackup/genomicData/Thermogemmatispora_carboxidiv/GCA_000702505.1_ASM70250v1_genomic.fna	/nobackup/genomicData/Thermogemmatispora_carboxidiv//Thermogemmatispora_carboxidiv.faa	/nobackup/genomicData/Thermogemmatispora_carboxidiv//Thermogemmatispora_carboxidiv.16S_rRNA.fasta	/nobackup/genomicData/Thermogemmatispora_carboxidiv//Thermogemmatispora_carboxidiv.23S_rRNA.fasta	Thermg
GCA_000008565.1	Deinococcus radiodurans R1	genbank	other	243230	Bacteria	Deinococcus-Thermus	Deinococci	Deinococcales	Deinococcaceae	Deinococcus	Deinococcus radiodurans	11	PRJNA65	SAMN02603976	32841600	3167	-	AE001827.1;AE001826.1;AE001825.1;AE000513.1	-	ftp://ftp.ncbi.nlm.nih.gov/genomes/all/GCA/000/008/565/GCA_000008565.1_ASM856v1	Deinococcus_radiodurans_R1	/nobackup/genomicData/Deinococcus_radiodurans_R1/GCA_000008565.1_ASM856v1_genomic.fna	/nobackup/genomicData/Deinococcus_radiodurans_R1/GCA_000008565.1_ASM856v1_protein.faa	/nobackup/genomicData/Deinococcus_radiodurans_R1//Deinococcus_radiodurans_R1.16S_rRNA.fasta	/nobackup/genomicData/Deinococcus_radiodurans_R1//Deinococcus_radiodurans_R1.23S_rRNA.fasta	DeiRad
GCA_000007785.1	Enterococcus faecalis V583	genbank	other	226185	Bacteria	Firmicutes	Bacilli	Lactobacillales	Enterococcaceae	Enterococcus	Enterococcus faecalis	11	PRJNA70	SAMN02603978	33599700	3264	-	AE016830.1;AE016833.1;AE016831.1;AE016832.1	-	ftp://ftp.ncbi.nlm.nih.gov/genomes/all/GCA/000/007/785/GCA_000007785.1_ASM778v1	Enterococcus_faecalis_V583	/nobackup/genomicData/Enterococcus_faecalis_V583/GCA_000007785.1_ASM778v1_genomic.fna	/nobackup/genomicData/Enterococcus_faecalis_V583/GCA_000007785.1_ASM778v1_protein.faa	/nobackup/genomicData/Enterococcus_faecalis_V583//Enterococcus_faecalis_V583.16S_rRNA.fasta	/nobackup/genomicData/Enterococcus_faecalis_V583//Enterococcus_faecalis_V583.23S_rRNA.fasta	EntFae
GCA_000007825.1	Bacillus cereus ATCC 14579	genbank	other	226900	Bacteria	Firmicutes	Bacilli	Bacillales	Bacillaceae	Bacillus	Bacillus cereus	11	PRJNA384	SAMN02603340	54270800	5231	-	AE016878.2;AE016877.1	-	ftp://ftp.ncbi.nlm.nih.gov/genomes/all/GCA/000/007/825/GCA_000007825.1_ASM782v1	Bacillus_cereus_ATCC_14579	/nobackup/genomicData/Bacillus_cereus_ATCC_14579/GCA_000007825.1_ASM782v1_genomic.fna	/nobackup/genomicData/Bacillus_cereus_ATCC_14579/GCA_000007825.1_ASM782v1_protein.faa	/nobackup/genomicData/Bacillus_cereus_ATCC_14579//Bacillus_cereus_ATCC_14579.16S_rRNA.fasta	/nobackup/genomicData/Bacillus_cereus_ATCC_14579//Bacillus_cereus_ATCC_14579.23S_rRNA.fasta	BacCer
GCA_001027545.1	Endomicrobium proavitum	genbank	other	1408281	Bacteria	Elusimicrobia	Endomicrobia	Endomicrobiales	Endomicrobiaceae	Endomicrobium	NA	11	PRJNA222699	SAMN03771261	15889800	1325	-	CP009498.1	-	ftp://ftp.ncbi.nlm.nih.gov/genomes/all/GCA/001/027/545/GCA_001027545.1_ASM102754v1	Endomicrobium_proavitum	/nobackup/genomicData/Endomicrobium_proavitum/GCA_001027545.1_ASM102754v1_genomic.fna	/nobackup/genomicData/Endomicrobium_proavitum/GCA_001027545.1_ASM102754v1_protein.faa	/nobackup/genomicData/Endomicrobium_proavitum//Endomicrobium_proavitum.16S_rRNA.fasta	/nobackup/genomicData/Endomicrobium_proavitum//Endomicrobium_proavitum.23S_rRNA.fasta	Endomi
GCA_000020145.1	Elusimicrobium minutum Pei191	genbank	other	445932	Bacteria	Elusimicrobia	Elusimicrobia	Elusimicrobiales	Elusimicrobiaceae	Elusimicrobium	Elusimicrobium minutum	11	PRJNA19701	SAMN00000042	16435600	1519	-	CP001055.1	-	ftp://ftp.ncbi.nlm.nih.gov/genomes/all/GCA/000/020/145/GCA_000020145.1_ASM2014v1	Elusimicrobium_minutum_Pei191	/nobackup/genomicData/Elusimicrobium_minutum_Pei191/GCA_000020145.1_ASM2014v1_genomic.fna	/nobackup/genomicData/Elusimicrobium_minutum_Pei191/GCA_000020145.1_ASM2014v1_protein.faa	/nobackup/genomicData/Elusimicrobium_minutum_Pei191//Elusimicrobium_minutum_Pei191.16S_rRNA.fasta	/nobackup/genomicData/Elusimicrobium_minutum_Pei191//Elusimicrobium_minutum_Pei191.23S_rRNA.fasta	EluMin
GCA_000021645.1	Dictyoglomus turgidum DSM 6724	genbank	other	515635	Bacteria	Dictyoglomi	Dictyoglomia	Dictyoglomales	Dictyoglomaceae	Dictyoglomus	Dictyoglomus turgidum	11	PRJNA29175	SAMN00002661	18555600	1742	-	CP001251.1	-	ftp://ftp.ncbi.nlm.nih.gov/genomes/all/GCA/000/021/645/GCA_000021645.1_ASM2164v1	Dictyoglomus_turgidum_DSM_672	/nobackup/genomicData/Dictyoglomus_turgidum_DSM_672/GCA_000021645.1_ASM2164v1_genomic.fna	/nobackup/genomicData/Dictyoglomus_turgidum_DSM_672/GCA_000021645.1_ASM2164v1_protein.faa	/nobackup/genomicData/Dictyoglomus_turgidum_DSM_672//Dictyoglomus_turgidum_DSM_672.16S_rRNA.fasta	/nobackup/genomicData/Dictyoglomus_turgidum_DSM_672//Dictyoglomus_turgidum_DSM_672.23S_rRNA.fasta	DicTur
GCA_001045525.1	Chitinispirillum alkaliphilum	genbank	other	1008392	Bacteria	Fibrobacteres	Chitinispirillia	Chitinispirillales	Chitinispirillaceae	Chitinispirillum	NA	11	PRJNA283172	SAMN03609695	44347700	3601	-	-	LDWW00000000.1	ftp://ftp.ncbi.nlm.nih.gov/genomes/all/GCA/001/045/525/GCA_001045525.1_ASM104552v1	Chitinispirillum_alkaliphilum	/nobackup/genomicData/Chitinispirillum_alkaliphilum/GCA_001045525.1_ASM104552v1_genomic.fna	/nobackup/genomicData/Chitinispirillum_alkaliphilum/GCA_001045525.1_ASM104552v1_protein.faa	/nobackup/genomicData/Chitinispirillum_alkaliphilum//Chitinispirillum_alkaliphilum.16S_rRNA.fasta	/nobackup/genomicData/Chitinispirillum_alkaliphilum//Chitinispirillum_alkaliphilum.23S_rRNA.fasta	Chitin
GCA_000146505.1	Fibrobacter succinogenes subsp. succinogenes S85	genbank	other	59374	Bacteria	Fibrobacteres	Fibrobacteria	Fibrobacterales	Fibrobacteraceae	Fibrobacter	Fibrobacter succinogenes	11	PRJNA47	SAMN02603971	38430000	3078	-	CP002158.1	-	ftp://ftp.ncbi.nlm.nih.gov/genomes/all/GCA/000/146/505/GCA_000146505.1_ASM14650v1	Fibrobacter_succinogenes_subs	/nobackup/genomicData/Fibrobacter_succinogenes_subs/GCA_000146505.1_ASM14650v1_genomic.fna	/nobackup/genomicData/Fibrobacter_succinogenes_subs/GCA_000146505.1_ASM14650v1_protein.faa	/nobackup/genomicData/Fibrobacter_succinogenes_subs//Fibrobacter_succinogenes_subs.16S_rRNA.fasta	/nobackup/genomicData/Fibrobacter_succinogenes_subs//Fibrobacter_succinogenes_subs.23S_rRNA.fasta	FibSuc
GCA_000474745.1	Chitinivibrio alkaliphilus ACht1	genbank	other	1313304	Bacteria	Fibrobacteres	Chitinivibrionia	Chitinivibrionales	Chitinivibrionaceae	Chitinivibrio	Chitinivibrio alkaliphilus	11	PRJNA195589	SAMN02469433	25913300	2226	-	-	ASJR00000000.1	ftp://ftp.ncbi.nlm.nih.gov/genomes/all/GCA/000/474/745/GCA_000474745.1_Acht1_1	Chitinivibrio_alkaliphilus_AC	/nobackup/genomicData/Chitinivibrio_alkaliphilus_AC/GCA_000474745.1_Acht1_1_genomic.fna	/nobackup/genomicData/Chitinivibrio_alkaliphilus_AC/GCA_000474745.1_Acht1_1_protein.faa	/nobackup/genomicData/Chitinivibrio_alkaliphilus_AC//Chitinivibrio_alkaliphilus_AC.16S_rRNA.fasta	/nobackup/genomicData/Chitinivibrio_alkaliphilus_AC//Chitinivibrio_alkaliphilus_AC.23S_rRNA.fasta	ChiAlk
GCA_000230275.1	Acidaminococcus intestini RyC-MR95	genbank	other	568816	Bacteria	Firmicutes	Negativicutes	Acidaminococcales	Acidaminococcaceae	Acidaminococcus	Acidaminococcus intestini	11	PRJNA32215	SAMN02603738	24877700	2304	-	CP003058.1	-	ftp://ftp.ncbi.nlm.nih.gov/genomes/all/GCA/000/230/275/GCA_000230275.1_ASM23027v1	Acidaminococcus_intestini_RyC	/nobackup/genomicData/Acidaminococcus_intestini_RyC/GCA_000230275.1_ASM23027v1_genomic.fna	/nobackup/genomicData/Acidaminococcus_intestini_RyC/GCA_000230275.1_ASM23027v1_protein.faa	/nobackup/genomicData/Acidaminococcus_intestini_RyC//Acidaminococcus_intestini_RyC.16S_rRNA.fasta	/nobackup/genomicData/Acidaminococcus_intestini_RyC//Acidaminococcus_intestini_RyC.23S_rRNA.fasta	AciInt
GCA_000020005.1	Natranaerobius thermophilus JW/NM-WN-LF	genbank	other	457570	Bacteria	Firmicutes	Clostridia	Natranaerobiales	Natranaerobiaceae	Natranaerobius	Natranaerobius thermophilus	11	PRJNA20207	SAMN02598430	31914500	2901	-	CP001036.1;CP001035.1;CP001034.1	-	ftp://ftp.ncbi.nlm.nih.gov/genomes/all/GCA/000/020/005/GCA_000020005.1_ASM2000v1	Natranaerobius_thermophilus_J	/nobackup/genomicData/Natranaerobius_thermophilus_J/GCA_000020005.1_ASM2000v1_genomic.fna	/nobackup/genomicData/Natranaerobius_thermophilus_J/GCA_000020005.1_ASM2000v1_protein.faa	/nobackup/genomicData/Natranaerobius_thermophilus_J//Natranaerobius_thermophilus_J.16S_rRNA.fasta	/nobackup/genomicData/Natranaerobius_thermophilus_J//Natranaerobius_thermophilus_J.23S_rRNA.fasta	NatThe
GCA_000271665.2	Pelosinus fermentans JBW45	genbank	other	1192197	Bacteria	Firmicutes	Negativicutes	Selenomonadales	Sporomusaceae	Pelosinus	Pelosinus fermentans	11	PRJNA166937	SAMN00996448	53808200	4553	-	CP010978.1	-	ftp://ftp.ncbi.nlm.nih.gov/genomes/all/GCA/000/271/665/GCA_000271665.2_ASM27166v2	Pelosinus_fermentans_JBW45	/nobackup/genomicData/Pelosinus_fermentans_JBW45/GCA_000271665.2_ASM27166v2_genomic.fna	/nobackup/genomicData/Pelosinus_fermentans_JBW45/GCA_000271665.2_ASM27166v2_protein.faa	/nobackup/genomicData/Pelosinus_fermentans_JBW45//Pelosinus_fermentans_JBW45.16S_rRNA.fasta	/nobackup/genomicData/Pelosinus_fermentans_JBW45//Pelosinus_fermentans_JBW45.23S_rRNA.fasta	PelFer
GCA_000270085.1	Erysipelothrix rhusiopathiae str. Fujisawa	genbank	other	650150	Bacteria	Firmicutes	Erysipelotrichia	Erysipelotrichales	Erysipelotrichaceae	Erysipelothrix	Erysipelothrix rhusiopathiae	11	PRJDA38421	SAMD00060966	17879400	1661	-	AP012027.1	-	ftp://ftp.ncbi.nlm.nih.gov/genomes/all/GCA/000/270/085/GCA_000270085.1_ASM27008v1	Erysipelothrix_rhusiopathiae	/nobackup/genomicData/Erysipelothrix_rhusiopathiae/GCA_000270085.1_ASM27008v1_genomic.fna	/nobackup/genomicData/Erysipelothrix_rhusiopathiae/GCA_000270085.1_ASM27008v1_protein.faa	/nobackup/genomicData/Erysipelothrix_rhusiopathiae//Erysipelothrix_rhusiopathiae.16S_rRNA.fasta	/nobackup/genomicData/Erysipelothrix_rhusiopathiae//Erysipelothrix_rhusiopathiae.23S_rRNA.fasta	EryRhu
GCA_000013105.1	Moorella thermoacetica ATCC 39073	genbank	other	264732	Bacteria	Firmicutes	Clostridia	Thermoanaerobacterales	Thermoanaerobacteraceae	Moorella	Moorella thermoacetica	11	PRJNA10648	SAMN02598257	26287800	2460	-	CP000232.1	-	ftp://ftp.ncbi.nlm.nih.gov/genomes/all/GCA/000/013/105/GCA_000013105.1_ASM1310v1	Moorella_thermoacetica_ATCC_3	/nobackup/genomicData/Moorella_thermoacetica_ATCC_3/GCA_000013105.1_ASM1310v1_genomic.fna	/nobackup/genomicData/Moorella_thermoacetica_ATCC_3/GCA_000013105.1_ASM1310v1_protein.faa	/nobackup/genomicData/Moorella_thermoacetica_ATCC_3//Moorella_thermoacetica_ATCC_3.16S_rRNA.fasta	/nobackup/genomicData/Moorella_thermoacetica_ATCC_3//Moorella_thermoacetica_ATCC_3.23S_rRNA.fasta	MooThe
GCA_001544015.1	Limnochorda pilosa	genbank	other	1555112	Bacteria	Firmicutes	Limnochordia	Limnochordales	Limnochordaceae	Limnochorda	NA	11	PRJDB4026	SAMD00034894	38170400	3263	-	AP014924.1	-	ftp://ftp.ncbi.nlm.nih.gov/genomes/all/GCA/001/544/015/GCA_001544015.1_ASM154401v1	Limnochorda_pilosa	/nobackup/genomicData/Limnochorda_pilosa/GCA_001544015.1_ASM154401v1_genomic.fna	/nobackup/genomicData/Limnochorda_pilosa/GCA_001544015.1_ASM154401v1_protein.faa	/nobackup/genomicData/Limnochorda_pilosa//Limnochorda_pilosa.16S_rRNA.fasta	/nobackup/genomicData/Limnochorda_pilosa//Limnochorda_pilosa.23S_rRNA.fasta	Limnoc
GCA_000009205.1	Clostridioides difficile 630	genbank	other	272563	Bacteria	Firmicutes	Clostridia	Clostridiales	Peptostreptococcaceae	Clostridioides	Clostridioides difficile	11	PRJNA78	SAMEA1705932	42981300	3767	-	AM180355.1;AM180356.1	-	ftp://ftp.ncbi.nlm.nih.gov/genomes/all/GCA/000/009/205/GCA_000009205.1_ASM920v1	Clostridioides_difficile_630	/nobackup/genomicData/Clostridioides_difficile_630/GCA_000009205.1_ASM920v1_genomic.fna	/nobackup/genomicData/Clostridioides_difficile_630/GCA_000009205.1_ASM920v1_protein.faa	/nobackup/genomicData/Clostridioides_difficile_630//Clostridioides_difficile_630.16S_rRNA.fasta	/nobackup/genomicData/Clostridioides_difficile_630//Clostridioides_difficile_630.23S_rRNA.fasta	CloDif
GCA_000328625.1	Halobacteroides halobius DSM 5150	genbank	other	748449	Bacteria	Firmicutes	Clostridia	Halanaerobiales	Halobacteroidaceae	Halobacteroides	Halobacteroides halobius	11	PRJNA46811	SAMN02261360	26492600	2459	-	CP003359.1	-	ftp://ftp.ncbi.nlm.nih.gov/genomes/all/GCA/000/328/625/GCA_000328625.1_ASM32862v1	Halobacteroides_halobius_DSM	/nobackup/genomicData/Halobacteroides_halobius_DSM/GCA_000328625.1_ASM32862v1_genomic.fna	/nobackup/genomicData/Halobacteroides_halobius_DSM/GCA_000328625.1_ASM32862v1_protein.faa	/nobackup/genomicData/Halobacteroides_halobius_DSM//Halobacteroides_halobius_DSM.16S_rRNA.fasta	/nobackup/genomicData/Halobacteroides_halobius_DSM//Halobacteroides_halobius_DSM.23S_rRNA.fasta	HalHal
GCA_001462245.1	Candidatus Fibromonas termitidis	genbank	other	1704279	Bacteria	Fibrobacteres	Fibrobacteria	Fibromonadales	Fibromonadaceae	Candidatus Fibromonas	NA	11	PRJNA293241	SAMN03998883	31627000	-	-	-	LIUG00000000.1	ftp://ftp.ncbi.nlm.nih.gov/genomes/all/GCA/001/462/245/GCA_001462245.1_ASM146224v1	Ca_Fibromonas_termitidis	/nobackup/genomicData/Ca_Fibromonas_termitidis/GCA_001462245.1_ASM146224v1_genomic.fna	/nobackup/genomicData/Ca_Fibromonas_termitidis//Ca_Fibromonas_termitidis.faa	-	-	Fibrom
GCA_000007325.1	Fusobacterium nucleatum subsp. nucleatum ATCC 25586	genbank	other	190304	Bacteria	Fusobacteria	Fusobacteriia	Fusobacteriales	Fusobacteriaceae	Fusobacterium	Fusobacterium nucleatum	11	PRJNA295	SAMN02603417	21745000	1983	-	AE009951.2	-	ftp://ftp.ncbi.nlm.nih.gov/genomes/all/GCA/000/007/325/GCA_000007325.1_ASM732v1	Fusobacterium_nucleatum_subsp	/nobackup/genomicData/Fusobacterium_nucleatum_subsp/GCA_000007325.1_ASM732v1_genomic.fna	/nobackup/genomicData/Fusobacterium_nucleatum_subsp/GCA_000007325.1_ASM732v1_protein.faa	/nobackup/genomicData/Fusobacterium_nucleatum_subsp//Fusobacterium_nucleatum_subsp.16S_rRNA.fasta	/nobackup/genomicData/Fusobacterium_nucleatum_subsp//Fusobacterium_nucleatum_subsp.23S_rRNA.fasta	FusNuc
GCA_001603055.1	Victivallales bacterium Lenti_02	genbank	other	1674903	Bacteria	Lentisphaerae	Lentisphaeria	Victivallales	NA	NA	NA	11	PRJNA284316	SAMN03837556	49517000	-	-	-	LVAZ00000000.1	ftp://ftp.ncbi.nlm.nih.gov/genomes/all/GCA/001/603/055/GCA_001603055.1_ASM160305v1	Victivallales_bacterium_Lenti	/nobackup/genomicData/Victivallales_bacterium_Lenti/GCA_001603055.1_ASM160305v1_genomic.fna	/nobackup/genomicData/Victivallales_bacterium_Lenti//Victivallales_bacterium_Lenti.faa	/nobackup/genomicData/Victivallales_bacterium_Lenti//Victivallales_bacterium_Lenti.16S_rRNA.fasta	/nobackup/genomicData/Victivallales_bacterium_Lenti//Victivallales_bacterium_Lenti.23S_rRNA.fasta	Lenti0
GCA_000522985.1	Gemmatirosa kalamazoonesis	genbank	other	861299	Bacteria	Gemmatimonadetes	Gemmatimonadetes	Gemmatimonadales	Gemmatimonadaceae	Gemmatirosa	NA	11	PRJNA194094	SAMN02641636	74792100	6369	-	-	-	ftp://ftp.ncbi.nlm.nih.gov/genomes/all/GCA/000/522/985/GCA_000522985.1_ASM52298v1	Gemmatirosa_kalamazoonesis	/nobackup/genomicData/Gemmatirosa_kalamazoonesis/GCA_000522985.1_ASM52298v1_genomic.fna	/nobackup/genomicData/Gemmatirosa_kalamazoonesis/GCA_000522985.1_ASM52298v1_protein.faa	/nobackup/genomicData/Gemmatirosa_kalamazoonesis//Gemmatirosa_kalamazoonesis.16S_rRNA.fasta	/nobackup/genomicData/Gemmatirosa_kalamazoonesis//Gemmatirosa_kalamazoonesis.23S_rRNA.fasta	Gemmat
GCA_000215935.3	Haloplasma contractile SSD-17B	genbank	other	1033810	Bacteria	NA	NA	Haloplasmatales	Haloplasmataceae	Haloplasma	Haloplasma contractile	11	PRJNA66977	SAMN02472186	34045000	2870	-	-	AFNU00000000.2	ftp://ftp.ncbi.nlm.nih.gov/genomes/all/GCA/000/215/935/GCA_000215935.3_HLPCO_V2	Haloplasma_contractile_SSD_17	/nobackup/genomicData/Haloplasma_contractile_SSD_17/GCA_000215935.3_HLPCO_V2_genomic.fna	/nobackup/genomicData/Haloplasma_contractile_SSD_17/GCA_000215935.3_HLPCO_V2_protein.faa	/nobackup/genomicData/Haloplasma_contractile_SSD_17//Haloplasma_contractile_SSD_17.16S_rRNA.fasta	/nobackup/genomicData/Haloplasma_contractile_SSD_17//Haloplasma_contractile_SSD_17.23S_rRNA.fasta	HalCon
GCA_000170755.1	Lentisphaera araneosa HTCC2155	genbank	other	313628	Bacteria	Lentisphaerae	Lentisphaeria	Lentisphaerales	Lentisphaeraceae	Lentisphaera	Lentisphaera araneosa	11	PRJNA13437	SAMN02436148	60231800	4727	-	-	ABCK00000000.1	ftp://ftp.ncbi.nlm.nih.gov/genomes/all/GCA/000/170/755/GCA_000170755.1_ASM17075v1	Lentisphaera_araneosa_HTCC215	/nobackup/genomicData/Lentisphaera_araneosa_HTCC215/GCA_000170755.1_ASM17075v1_genomic.fna	/nobackup/genomicData/Lentisphaera_araneosa_HTCC215/GCA_000170755.1_ASM17075v1_protein.faa	/nobackup/genomicData/Lentisphaera_araneosa_HTCC215//Lentisphaera_araneosa_HTCC215.16S_rRNA.fasta	/nobackup/genomicData/Lentisphaera_araneosa_HTCC215//Lentisphaera_araneosa_HTCC215.23S_rRNA.fasta	LenAra
GCA_000024945.1	Veillonella parvula DSM 2008	genbank	other	479436	Bacteria	Firmicutes	Negativicutes	Veillonellales	Veillonellaceae	Veillonella	Veillonella parvula	11	PRJNA21091	SAMN00002609	21321400	1822	-	CP001820.1	-	ftp://ftp.ncbi.nlm.nih.gov/genomes/all/GCA/000/024/945/GCA_000024945.1_ASM2494v1	Veillonella_parvula_DSM_2008	/nobackup/genomicData/Veillonella_parvula_DSM_2008/GCA_000024945.1_ASM2494v1_genomic.fna	/nobackup/genomicData/Veillonella_parvula_DSM_2008/GCA_000024945.1_ASM2494v1_protein.faa	/nobackup/genomicData/Veillonella_parvula_DSM_2008//Veillonella_parvula_DSM_2008.16S_rRNA.fasta	/nobackup/genomicData/Veillonella_parvula_DSM_2008//Veillonella_parvula_DSM_2008.23S_rRNA.fasta	VeiPar
GCA_000024105.1	Anaerococcus prevotii DSM 20548	genbank	other	525919	Bacteria	Firmicutes	Tissierellia	Tissierellales	Peptoniphilaceae	Anaerococcus	Anaerococcus prevotii	11	PRJNA29533	SAMN00001908	19986300	1783	-	CP001708.1;CP001709.1	-	ftp://ftp.ncbi.nlm.nih.gov/genomes/all/GCA/000/024/105/GCA_000024105.1_ASM2410v1	Anaerococcus_prevotii_DSM_205	/nobackup/genomicData/Anaerococcus_prevotii_DSM_205/GCA_000024105.1_ASM2410v1_genomic.fna	/nobackup/genomicData/Anaerococcus_prevotii_DSM_205/GCA_000024105.1_ASM2410v1_protein.faa	/nobackup/genomicData/Anaerococcus_prevotii_DSM_205//Anaerococcus_prevotii_DSM_205.16S_rRNA.fasta	/nobackup/genomicData/Anaerococcus_prevotii_DSM_205//Anaerococcus_prevotii_DSM_205.23S_rRNA.fasta	AnaPre
GCA_000341545.2	Nitrospina gracilis 3/211	genbank	other	1266370	Bacteria	Nitrospinae	Nitrospinia	Nitrospinales	Nitrospinaceae	Nitrospina	Nitrospina gracilis	11	PRJEB1269	SAMEA2272521	30777100	2774	-	-	CAQJ00000000.1	ftp://ftp.ncbi.nlm.nih.gov/genomes/all/GCA/000/341/545/GCA_000341545.2_ASM34154v2	Nitrospina_gracilis_3_211	/nobackup/genomicData/Nitrospina_gracilis_3_211/GCA_000341545.2_ASM34154v2_genomic.fna	/nobackup/genomicData/Nitrospina_gracilis_3_211/GCA_000341545.2_ASM34154v2_protein.faa	/nobackup/genomicData/Nitrospina_gracilis_3_211//Nitrospina_gracilis_3_211.16S_rRNA.fasta	/nobackup/genomicData/Nitrospina_gracilis_3_211//Nitrospina_gracilis_3_211.23S_rRNA.fasta	NitGra
GCA_000258405.1	Ignavibacterium album JCM 16511	genbank	other	945713	Bacteria	Ignavibacteriae	Ignavibacteria	Ignavibacteriales	Ignavibacteriaceae	Ignavibacterium	Ignavibacterium album	11	PRJNA61811	SAMN02603949	36590000	3085	-	CP003418.1	-	ftp://ftp.ncbi.nlm.nih.gov/genomes/all/GCA/000/258/405/GCA_000258405.1_ASM25840v1	Ignavibacterium_album_JCM_165	/nobackup/genomicData/Ignavibacterium_album_JCM_165/GCA_000258405.1_ASM25840v1_genomic.fna	/nobackup/genomicData/Ignavibacterium_album_JCM_165/GCA_000258405.1_ASM25840v1_protein.faa	/nobackup/genomicData/Ignavibacterium_album_JCM_165//Ignavibacterium_album_JCM_165.16S_rRNA.fasta	/nobackup/genomicData/Ignavibacterium_album_JCM_165//Ignavibacterium_album_JCM_165.23S_rRNA.fasta	IgnAlb
GCA_000196115.1	Rhodopirellula baltica SH 1	genbank	other	243090	Bacteria	Planctomycetes	Planctomycetia	Planctomycetales	Planctomycetaceae	Rhodopirellula	Rhodopirellula baltica	11	PRJNA413	SAMEA3138332	71455800	7325	-	BX119912.1	-	ftp://ftp.ncbi.nlm.nih.gov/genomes/all/GCA/000/196/115/GCA_000196115.1_ASM19611v1	Rhodopirellula_baltica_SH_1	/nobackup/genomicData/Rhodopirellula_baltica_SH_1/GCA_000196115.1_ASM19611v1_genomic.fna	/nobackup/genomicData/Rhodopirellula_baltica_SH_1/GCA_000196115.1_ASM19611v1_protein.faa	/nobackup/genomicData/Rhodopirellula_baltica_SH_1//Rhodopirellula_baltica_SH_1.16S_rRNA.fasta	/nobackup/genomicData/Rhodopirellula_baltica_SH_1//Rhodopirellula_baltica_SH_1.23S_rRNA.fasta	RhoBal
GCA_000024905.1	Thermanaerovibrio acidaminovorans DSM 6589	genbank	other	525903	Bacteria	Synergistetes	Synergistia	Synergistales	Synergistaceae	Thermanaerovibrio	Thermanaerovibrio acidaminovorans	11	PRJNA29531	SAMN00002595	18484700	1730	-	CP001818.1	-	ftp://ftp.ncbi.nlm.nih.gov/genomes/all/GCA/000/024/905/GCA_000024905.1_ASM2490v1	Thermanaerovibrio_acidaminovo	/nobackup/genomicData/Thermanaerovibrio_acidaminovo/GCA_000024905.1_ASM2490v1_genomic.fna	/nobackup/genomicData/Thermanaerovibrio_acidaminovo/GCA_000024905.1_ASM2490v1_protein.faa	/nobackup/genomicData/Thermanaerovibrio_acidaminovo//Thermanaerovibrio_acidaminovo.16S_rRNA.fasta	/nobackup/genomicData/Thermanaerovibrio_acidaminovo//Thermanaerovibrio_acidaminovo.23S_rRNA.fasta	TheAci
GCA_000020985.1	Thermodesulfovibrio yellowstonii DSM 11347	genbank	other	289376	Bacteria	Nitrospirae	Nitrospira	Nitrospirales	Nitrospiraceae	Thermodesulfovibrio	Thermodesulfovibrio yellowstonii	11	PRJNA30733	SAMN02603929	20038000	2028	-	CP001147.1	-	ftp://ftp.ncbi.nlm.nih.gov/genomes/all/GCA/000/020/985/GCA_000020985.1_ASM2098v1	Thermodesulfovibrio_yellowsto	/nobackup/genomicData/Thermodesulfovibrio_yellowsto/GCA_000020985.1_ASM2098v1_genomic.fna	/nobackup/genomicData/Thermodesulfovibrio_yellowsto/GCA_000020985.1_ASM2098v1_protein.faa	/nobackup/genomicData/Thermodesulfovibrio_yellowsto//Thermodesulfovibrio_yellowsto.16S_rRNA.fasta	/nobackup/genomicData/Thermodesulfovibrio_yellowsto//Thermodesulfovibrio_yellowsto.23S_rRNA.fasta	TheYel
GCA_000008185.1	Treponema denticola ATCC 35405	genbank	other	243275	Bacteria	Spirochaetes	Spirochaetia	Spirochaetales	Spirochaetaceae	Treponema	Treponema denticola	11	PRJNA4	SAMN02603967	28432000	2767	-	AE017226.1	-	ftp://ftp.ncbi.nlm.nih.gov/genomes/all/GCA/000/008/185/GCA_000008185.1_ASM818v1	Treponema_denticola_ATCC_3540	/nobackup/genomicData/Treponema_denticola_ATCC_3540/GCA_000008185.1_ASM818v1_genomic.fna	/nobackup/genomicData/Treponema_denticola_ATCC_3540/GCA_000008185.1_ASM818v1_protein.faa	/nobackup/genomicData/Treponema_denticola_ATCC_3540//Treponema_denticola_ATCC_3540.16S_rRNA.fasta	/nobackup/genomicData/Treponema_denticola_ATCC_3540//Treponema_denticola_ATCC_3540.23S_rRNA.fasta	TreDen
GCA_000375425.1	Gracilimonas tropica DSM 19535	genbank	other	1121930	Bacteria	Rhodothermaeota	Balneolia	Balneolales	Balneolaceae	Gracilimonas	Gracilimonas tropica	11	PRJNA169820	SAMN02440412	38312400	3291	-	-	AQXG00000000.1	ftp://ftp.ncbi.nlm.nih.gov/genomes/all/GCA/000/375/425/GCA_000375425.1_ASM37542v1	Gracilimonas_tropica_DSM_1953	/nobackup/genomicData/Gracilimonas_tropica_DSM_1953/GCA_000375425.1_ASM37542v1_genomic.fna	/nobackup/genomicData/Gracilimonas_tropica_DSM_1953//Gracilimonas_tropica_DSM_1953.faa	/nobackup/genomicData/Gracilimonas_tropica_DSM_1953//Gracilimonas_tropica_DSM_1953.16S_rRNA.fasta	/nobackup/genomicData/Gracilimonas_tropica_DSM_1953//Gracilimonas_tropica_DSM_1953.23S_rRNA.fasta	GraTro
GCA_000092565.1	Leptospira interrogans serovar Lai str. 56601	genbank	other	189518	Bacteria	Spirochaetes	Spirochaetia	NA	Leptospiraceae	Leptospira	Leptospira interrogans	11	PRJNA293	SAMN02603127	46981300	3683	-	AE010300.2;AE010301.2	-	ftp://ftp.ncbi.nlm.nih.gov/genomes/all/GCA/000/092/565/GCA_000092565.1_ASM9256v1	Leptospira_interrogans_serova	/nobackup/genomicData/Leptospira_interrogans_serova/GCA_000092565.1_ASM9256v1_genomic.fna	/nobackup/genomicData/Leptospira_interrogans_serova/GCA_000092565.1_ASM9256v1_protein.faa	/nobackup/genomicData/Leptospira_interrogans_serova//Leptospira_interrogans_serova.16S_rRNA.fasta	/nobackup/genomicData/Leptospira_interrogans_serova//Leptospira_interrogans_serova.23S_rRNA.fasta	LepInt
GCA_000092845.1	Brachyspira murdochii DSM 12563	genbank	other	526224	Bacteria	Spirochaetes	Spirochaetia	Brachyspirales	Brachyspiraceae	Brachyspira	Brachyspira murdochii	11	PRJNA29543	SAMN00001910	32418000	2754	-	CP001959.1	-	ftp://ftp.ncbi.nlm.nih.gov/genomes/all/GCA/000/092/845/GCA_000092845.1_ASM9284v1	Brachyspira_murdochii_DSM_125	/nobackup/genomicData/Brachyspira_murdochii_DSM_125/GCA_000092845.1_ASM9284v1_genomic.fna	/nobackup/genomicData/Brachyspira_murdochii_DSM_125/GCA_000092845.1_ASM9284v1_protein.faa	/nobackup/genomicData/Brachyspira_murdochii_DSM_125//Brachyspira_murdochii_DSM_125.16S_rRNA.fasta	/nobackup/genomicData/Brachyspira_murdochii_DSM_125//Brachyspira_murdochii_DSM_125.23S_rRNA.fasta	BraMur
GCA_000284115.1	Phycisphaera mikurensis NBRC 102666	genbank	other	1142394	Bacteria	Planctomycetes	Phycisphaerae	Phycisphaerales	Phycisphaeraceae	Phycisphaera	Phycisphaera mikurensis	11	PRJDB46	SAMD00061032	38843800	3025	-	AP012338.1;AP012339.1	-	ftp://ftp.ncbi.nlm.nih.gov/genomes/all/GCA/000/284/115/GCA_000284115.1_ASM28411v1	Phycisphaera_mikurensis_NBRC	/nobackup/genomicData/Phycisphaera_mikurensis_NBRC/GCA_000284115.1_ASM28411v1_genomic.fna	/nobackup/genomicData/Phycisphaera_mikurensis_NBRC/GCA_000284115.1_ASM28411v1_protein.faa	/nobackup/genomicData/Phycisphaera_mikurensis_NBRC//Phycisphaera_mikurensis_NBRC.16S_rRNA.fasta	/nobackup/genomicData/Phycisphaera_mikurensis_NBRC//Phycisphaera_mikurensis_NBRC.23S_rRNA.fasta	PhyMik
GCA_000296795.1	Candidatus Jettenia caeni	genbank	other	247490	Bacteria	Planctomycetes	Planctomycetia	Candidatus Brocadiales	Candidatus Brocadiaceae	Candidatus Jettenia	NA	11	PRJDB68	SAMD00036615	40873500	3456	-	-	BAFH00000000.1	ftp://ftp.ncbi.nlm.nih.gov/genomes/all/GCA/000/296/795/GCA_000296795.1_ASM29679v1	Ca_Jettenia_caeni	/nobackup/genomicData/Ca_Jettenia_caeni/GCA_000296795.1_ASM29679v1_genomic.fna	/nobackup/genomicData/Ca_Jettenia_caeni/GCA_000296795.1_ASM29679v1_protein.faa	/nobackup/genomicData/Ca_Jettenia_caeni//Ca_Jettenia_caeni.16S_rRNA.fasta	/nobackup/genomicData/Ca_Jettenia_caeni//Ca_Jettenia_caeni.23S_rRNA.fasta	Jetten
GCA_000147715.3	Mesotoga prima MesG1.Ag.4.2	genbank	other	660470	Bacteria	Thermotogae	Thermotogae	Kosmotogales	Kosmotogaceae	Mesotoga	Mesotoga prima	11	PRJNA48995	SAMN00025417	29759500	2636	-	CP003533.1;CP003532.1	-	ftp://ftp.ncbi.nlm.nih.gov/genomes/all/GCA/000/147/715/GCA_000147715.3_ASM14771v3	Mesotoga_prima_MesG1_Ag_4_2	/nobackup/genomicData/Mesotoga_prima_MesG1_Ag_4_2/GCA_000147715.3_ASM14771v3_genomic.fna	/nobackup/genomicData/Mesotoga_prima_MesG1_Ag_4_2/GCA_000147715.3_ASM14771v3_protein.faa	/nobackup/genomicData/Mesotoga_prima_MesG1_Ag_4_2//Mesotoga_prima_MesG1_Ag_4_2.16S_rRNA.fasta	/nobackup/genomicData/Mesotoga_prima_MesG1_Ag_4_2//Mesotoga_prima_MesG1_Ag_4_2.23S_rRNA.fasta	MesPri
GCA_000008305.1	Mesoplasma florum L1	genbank	other	265311	Bacteria	Tenericutes	Mollicutes	Entomoplasmatales	Entomoplasmataceae	Mesoplasma	Mesoplasma florum	4	PRJNA10650	SAMN03081416	7932240	680	-	AE017263.1	-	ftp://ftp.ncbi.nlm.nih.gov/genomes/all/GCA/000/008/305/GCA_000008305.1_ASM830v1	Mesoplasma_florum_L1	/nobackup/genomicData/Mesoplasma_florum_L1/GCA_000008305.1_ASM830v1_genomic.fna	/nobackup/genomicData/Mesoplasma_florum_L1/GCA_000008305.1_ASM830v1_protein.faa	/nobackup/genomicData/Mesoplasma_florum_L1//Mesoplasma_florum_L1.16S_rRNA.fasta	/nobackup/genomicData/Mesoplasma_florum_L1//Mesoplasma_florum_L1.23S_rRNA.fasta	MesFlo
GCA_000967915.1	Acholeplasma brassicae	genbank	other	61635	Bacteria	Tenericutes	Mollicutes	Acholeplasmatales	Acholeplasmataceae	Acholeplasma	NA	11	PRJEB1741	-	18777900	1672	-	FO681348.1	-	ftp://ftp.ncbi.nlm.nih.gov/genomes/all/GCA/000/967/915/GCA_000967915.1_ASM96791v1	Acholeplasma_brassicae	/nobackup/genomicData/Acholeplasma_brassicae/GCA_000967915.1_ASM96791v1_genomic.fna	/nobackup/genomicData/Acholeplasma_brassicae/GCA_000967915.1_ASM96791v1_protein.faa	/nobackup/genomicData/Acholeplasma_brassicae//Acholeplasma_brassicae.16S_rRNA.fasta	/nobackup/genomicData/Acholeplasma_brassicae//Acholeplasma_brassicae.23S_rRNA.fasta	Achole
GCA_000255135.1	Marinitoga piezophila KA3	genbank	other	443254	Bacteria	Thermotogae	Thermotogae	Petrotogales	NA	Marinitoga	Marinitoga piezophila	11	PRJNA66025	SAMN02261422	22447900	2025	-	CP003257.1;CP003258.1	-	ftp://ftp.ncbi.nlm.nih.gov/genomes/all/GCA/000/255/135/GCA_000255135.1_ASM25513v1	Marinitoga_piezophila_KA3	/nobackup/genomicData/Marinitoga_piezophila_KA3/GCA_000255135.1_ASM25513v1_genomic.fna	/nobackup/genomicData/Marinitoga_piezophila_KA3/GCA_000255135.1_ASM25513v1_protein.faa	/nobackup/genomicData/Marinitoga_piezophila_KA3//Marinitoga_piezophila_KA3.16S_rRNA.fasta	/nobackup/genomicData/Marinitoga_piezophila_KA3//Marinitoga_piezophila_KA3.23S_rRNA.fasta	MarPie
GCA_000953475.1	Methylacidiphilum fumariolicum SolV	genbank	other	1156937	Bacteria	Verrucomicrobia	NA	Methylacidiphilales	Methylacidiphilaceae	Methylacidiphilum	Methylacidiphilum fumariolicum	11	PRJEB6910	SAMEA2682029	24766700	2244	-	LM997411.1	-	ftp://ftp.ncbi.nlm.nih.gov/genomes/all/GCA/000/953/475/GCA_000953475.1_MfumSolVChr1	Methylacidiphilum_fumariolicu	/nobackup/genomicData/Methylacidiphilum_fumariolicu/GCA_000953475.1_MfumSolVChr1_genomic.fna	/nobackup/genomicData/Methylacidiphilum_fumariolicu//Methylacidiphilum_fumariolicu.faa	/nobackup/genomicData/Methylacidiphilum_fumariolicu//Methylacidiphilum_fumariolicu.16S_rRNA.fasta	/nobackup/genomicData/Methylacidiphilum_fumariolicu//Methylacidiphilum_fumariolicu.23S_rRNA.fasta	MetFum
GCA_000745455.1	Mesoaciditoga lauensis cd-1655R = DSM 25116	genbank	other	1150474	Bacteria	Thermotogae	Thermotogae	Mesoaciditogales	Mesoaciditogaceae	Mesoaciditoga	Mesoaciditoga lauensis	11	PRJNA245743	SAMN02746016	21724700	1979	-	-	JQJI00000000.1	ftp://ftp.ncbi.nlm.nih.gov/genomes/all/GCA/000/745/455/GCA_000745455.1_ASM74545v1	Mesoaciditoga_lauensis_cd_165	/nobackup/genomicData/Mesoaciditoga_lauensis_cd_165/GCA_000745455.1_ASM74545v1_genomic.fna	/nobackup/genomicData/Mesoaciditoga_lauensis_cd_165//Mesoaciditoga_lauensis_cd_165.faa	/nobackup/genomicData/Mesoaciditoga_lauensis_cd_165//Mesoaciditoga_lauensis_cd_165.16S_rRNA.fasta	/nobackup/genomicData/Mesoaciditoga_lauensis_cd_165//Mesoaciditoga_lauensis_cd_165.23S_rRNA.fasta	MesLau
GCA_000011445.1	Mycoplasma mycoides subsp. mycoides SC str. PG1	genbank	other	272632	Bacteria	Tenericutes	Mollicutes	Mycoplasmatales	Mycoplasmataceae	Mycoplasma	Mycoplasma mycoides	4	PRJNA10616	SAMEA3138208	12117000	1017	-	BX293980.2	-	ftp://ftp.ncbi.nlm.nih.gov/genomes/all/GCA/000/011/445/GCA_000011445.1_ASM1144v1	Mycoplasma_mycoides_subsp_myc	/nobackup/genomicData/Mycoplasma_mycoides_subsp_myc/GCA_000011445.1_ASM1144v1_genomic.fna	/nobackup/genomicData/Mycoplasma_mycoides_subsp_myc/GCA_000011445.1_ASM1144v1_protein.faa	/nobackup/genomicData/Mycoplasma_mycoides_subsp_myc//Mycoplasma_mycoides_subsp_myc.16S_rRNA.fasta	/nobackup/genomicData/Mycoplasma_mycoides_subsp_myc//Mycoplasma_mycoides_subsp_myc.23S_rRNA.fasta	MycMyc
GCA_000217795.1	Thermodesulfatator indicus DSM 15286	genbank	other	667014	Bacteria	Thermodesulfobacteria	Thermodesulfobacteria	Thermodesulfobacteriales	Thermodesulfobacteriaceae	Thermodesulfatator	Thermodesulfatator indicus	11	PRJNA40057	SAMN02232057	23222200	2199	-	CP002683.1	-	ftp://ftp.ncbi.nlm.nih.gov/genomes/all/GCA/000/217/795/GCA_000217795.1_ASM21779v1	Thermodesulfatator_indicus_DS	/nobackup/genomicData/Thermodesulfatator_indicus_DS/GCA_000217795.1_ASM21779v1_genomic.fna	/nobackup/genomicData/Thermodesulfatator_indicus_DS/GCA_000217795.1_ASM21779v1_protein.faa	/nobackup/genomicData/Thermodesulfatator_indicus_DS//Thermodesulfatator_indicus_DS.16S_rRNA.fasta	/nobackup/genomicData/Thermodesulfatator_indicus_DS//Thermodesulfatator_indicus_DS.23S_rRNA.fasta	TheInd
GCA_000008545.1	Thermotoga maritima MSB8	genbank	other	243274	Bacteria	Thermotogae	Thermotogae	Thermotogales	Thermotogaceae	Thermotoga	Thermotoga maritima	11	PRJNA111	SAMN02603986	18607200	1858	-	AE000512.1	-	ftp://ftp.ncbi.nlm.nih.gov/genomes/all/GCA/000/008/545/GCA_000008545.1_ASM854v1	Thermotoga_maritima_MSB8	/nobackup/genomicData/Thermotoga_maritima_MSB8/GCA_000008545.1_ASM854v1_genomic.fna	/nobackup/genomicData/Thermotoga_maritima_MSB8/GCA_000008545.1_ASM854v1_protein.faa	/nobackup/genomicData/Thermotoga_maritima_MSB8//Thermotoga_maritima_MSB8.16S_rRNA.fasta	/nobackup/genomicData/Thermotoga_maritima_MSB8//Thermotoga_maritima_MSB8.23S_rRNA.fasta	TheMar
GCA_000242935.3	Opitutaceae bacterium TAV5	genbank	other	794903	Bacteria	Verrucomicrobia	Opitutae	Opitutales	Opitutaceae	NA	NA	11	PRJNA63271	SAMN02261410	74176700	5795	-	CP007054.1;CP007053.1	-	ftp://ftp.ncbi.nlm.nih.gov/genomes/all/GCA/000/242/935/GCA_000242935.3_ASM24293v3	Opitutaceae_bacterium_TAV5	/nobackup/genomicData/Opitutaceae_bacterium_TAV5/GCA_000242935.3_ASM24293v3_genomic.fna	/nobackup/genomicData/Opitutaceae_bacterium_TAV5/GCA_000242935.3_ASM24293v3_protein.faa	/nobackup/genomicData/Opitutaceae_bacterium_TAV5//Opitutaceae_bacterium_TAV5.16S_rRNA.fasta	/nobackup/genomicData/Opitutaceae_bacterium_TAV5//Opitutaceae_bacterium_TAV5.23S_rRNA.fasta	TAV500
GCA_000025905.1	Coraliomargarita akajimensis DSM 45221	genbank	other	583355	Bacteria	Verrucomicrobia	Opitutae	Puniceicoccales	Puniceicoccaceae	Coraliomargarita	Coraliomargarita akajimensis	11	PRJNA33365	SAMN02598501	37507700	3018	-	CP001998.1	-	ftp://ftp.ncbi.nlm.nih.gov/genomes/all/GCA/000/025/905/GCA_000025905.1_ASM2590v1	Coraliomargarita_akajimensis	/nobackup/genomicData/Coraliomargarita_akajimensis/GCA_000025905.1_ASM2590v1_genomic.fna	/nobackup/genomicData/Coraliomargarita_akajimensis/GCA_000025905.1_ASM2590v1_protein.faa	/nobackup/genomicData/Coraliomargarita_akajimensis//Coraliomargarita_akajimensis.16S_rRNA.fasta	/nobackup/genomicData/Coraliomargarita_akajimensis//Coraliomargarita_akajimensis.23S_rRNA.fasta	CorAka
GCA_000020225.1	Akkermansia muciniphila ATCC BAA-835	genbank	other	349741	Bacteria	Verrucomicrobia	Verrucomicrobiae	Verrucomicrobiales	Akkermansiaceae	Akkermansia	Akkermansia muciniphila	11	PRJNA20089	SAMN00138213	26641000	2220	-	CP001071.1	-	ftp://ftp.ncbi.nlm.nih.gov/genomes/all/GCA/000/020/225/GCA_000020225.1_ASM2022v1	Akkermansia_muciniphila_ATCC	/nobackup/genomicData/Akkermansia_muciniphila_ATCC/GCA_000020225.1_ASM2022v1_genomic.fna	/nobackup/genomicData/Akkermansia_muciniphila_ATCC/GCA_000020225.1_ASM2022v1_protein.faa	/nobackup/genomicData/Akkermansia_muciniphila_ATCC//Akkermansia_muciniphila_ATCC.16S_rRNA.fasta	/nobackup/genomicData/Akkermansia_muciniphila_ATCC//Akkermansia_muciniphila_ATCC.23S_rRNA.fasta	AkkMuc
GCA_000173075.1	Chthoniobacter flavus Ellin428	genbank	other	497964	Bacteria	Verrucomicrobia	Spartobacteria	Chthoniobacterales	Chthoniobacteraceae	Chthoniobacter	Chthoniobacter flavus	11	PRJNA28531	SAMN00000678	78487000	6251	-	-	ABVL00000000.1	ftp://ftp.ncbi.nlm.nih.gov/genomes/all/GCA/000/173/075/GCA_000173075.1_ASM17307v1	Chthoniobacter_flavus_Ellin42	/nobackup/genomicData/Chthoniobacter_flavus_Ellin42/GCA_000173075.1_ASM17307v1_genomic.fna	/nobackup/genomicData/Chthoniobacter_flavus_Ellin42/GCA_000173075.1_ASM17307v1_protein.faa	/nobackup/genomicData/Chthoniobacter_flavus_Ellin42//Chthoniobacter_flavus_Ellin42.16S_rRNA.fasta	/nobackup/genomicData/Chthoniobacter_flavus_Ellin42//Chthoniobacter_flavus_Ellin42.23S_rRNA.fasta	ChtFla
