# Supplementary material for: Resurrecting ancestral genes in bacteria to interpret ancient biosignatures
Source: Philos Trans A Math Phys Eng Sci. 2017 Nov 13;375(2109):20160352. doi: 10.1098/rsta.2016.0352 (PMC5686408; doi:10.1098/rsta.2016.0352)
Supplement: Table S2 [file rsta20160352supp5.xls]

## Sheet: suppTable2
assembly	selectionGroup	source	taxid	name	gcode	superkingdom	phylum	class	order	family	genus	species	biosample	bioproject	size	refseq_category	wgs_master	ftp_path	shortName
GCA_000019845.1	Beijerinckia	genbank	395963	Beijerinckia indica subsp. indica ATCC 9039	11	Bacteria	Proteobacteria	Alphaproteobacteria	Rhizobiales	Beijerinckiaceae	Beijerinckia	Beijerinckia indica	SAMN02598441	PRJNA20841	44186200	representative genome		ftp://ftp.ncbi.nlm.nih.gov/genomes/all/GCA/000/019/845/GCA_000019845.1_ASM1984v1	Beijerinckia_indica_subsp_indica_ATCC_9
GCA_000011365.1	Bradyrhizobium	genbank	224911	Bradyrhizobium diazoefficiens USDA 110 USDA110	11	Bacteria	Proteobacteria	Alphaproteobacteria	Rhizobiales	Bradyrhizobiaceae	Bradyrhizobium	Bradyrhizobium diazoefficiens	SAMD00061083	PRJNA17	91058300	reference genome		ftp://ftp.ncbi.nlm.nih.gov/genomes/all/GCA/000/011/365/GCA_000011365.1_ASM1136v1	Bradyrhizobium_diazoefficiens_USDA_110
GCA_001870225.1	Cyanobacteria	genbank	1188229	Candidatus Gloeomargarita lithophora D10	11	Bacteria	Cyanobacteria	Gloeobacteria	Gloeobacterales	Gloeobacteraceae	Candidatus Gloeomargarita	Candidatus Gloeomargarita lithophora	SAMN05853575	PRJNA348305	30492800	na		ftp://ftp.ncbi.nlm.nih.gov/genomes/all/GCA/001/870/225/GCA_001870225.1_ASM187022v1	Ca_Gloeomargarita_lithophora_D10
GCA_000011385.1	Cyanobacteria	genbank	251221	Gloeobacter violaceus PCC 7421	11	Bacteria	Cyanobacteria	Gloeobacteria	Gloeobacterales	Gloeobacteraceae	Gloeobacter	Gloeobacter violaceus	SAMD00061120	PRJNA9606	46590200	reference genome		ftp://ftp.ncbi.nlm.nih.gov/genomes/all/GCA/000/011/385/GCA_000011385.1_ASM1138v1	Gloeobacter_violaceus_PCC_7421
GCA_000167195.1	Cyanobacteria	genbank	165597	Crocosphaera watsonii WH 8501	11	Bacteria	Cyanobacteria	NA	Chroococcales	Aphanothecaceae	Crocosphaera	Crocosphaera watsonii	SAMN02441415	PRJNA10651	62381600	representative genome	AADV00000000.2	ftp://ftp.ncbi.nlm.nih.gov/genomes/all/GCA/000/167/195/GCA_000167195.1_ASM16719v1	Crocosphaera_watsonii_WH_8501
GCA_000317635.1	Cyanobacteria	genbank	65093	Halothece sp. PCC 7418	11	Bacteria	Cyanobacteria	NA	Chroococcales	Aphanothecaceae	Halothece	Halothece sp. PCC 7418	SAMN02232029	PRJNA40817	41791700	representative genome		ftp://ftp.ncbi.nlm.nih.gov/genomes/all/GCA/000/317/635/GCA_000317635.1_ASM31763v1	Halothece_sp_PCC_7418
GCA_000473895.1	Cyanobacteria	genbank	582515	Rubidibacter lacunae KORDI 51-2	11	Bacteria	Cyanobacteria	NA	Chroococcales	Aphanothecaceae	Rubidibacter	Rubidibacter lacunae	SAMN02470146	PRJNA196392	41536600	representative genome	ASSJ00000000.1	ftp://ftp.ncbi.nlm.nih.gov/genomes/all/GCA/000/473/895/GCA_000473895.1_KS51_v1	Rubidibacter_lacunae_KORDI_51_2
GCA_000332235.1	Cyanobacteria	genbank	113355	Geminocystis herdmanii PCC 6308	11	Bacteria	Cyanobacteria	NA	Chroococcales	Chroococcaceae	Geminocystis	Geminocystis herdmanii	SAMN02256519	PRJNA62511	42634200	representative genome	ALVO00000000.1	ftp://ftp.ncbi.nlm.nih.gov/genomes/all/GCA/000/332/235/GCA_000332235.1_ASM33223v1	Geminocystis_herdmanii_PCC_6308
GCA_000317555.1	Cyanobacteria	genbank	1173026	Gloeocapsa sp. PCC 7428	11	Bacteria	Cyanobacteria	NA	Chroococcales	Chroococcaceae	Gloeocapsa	Gloeocapsa sp. PCC 7428	SAMN02261347	PRJNA158831	58827100	representative genome		ftp://ftp.ncbi.nlm.nih.gov/genomes/all/GCA/000/317/555/GCA_000317555.1_ASM31755v1	Gloeocapsa_sp_PCC_7428
GCA_000317675.1	Cyanobacteria	genbank	755178	Cyanobacterium aponinum PCC 10605	11	Bacteria	Cyanobacteria	NA	Chroococcales	Cyanobacteriaceae	Cyanobacterium	Cyanobacterium aponinum	SAMN02261329	PRJNA158691	41769700	representative genome		ftp://ftp.ncbi.nlm.nih.gov/genomes/all/GCA/000/317/675/GCA_000317675.1_ASM31767v1	Cyanobacterium_aponinum_PCC_10605
GCA_000010625.1	Cyanobacteria	genbank	449447	Microcystis aeruginosa NIES-843	11	Bacteria	Cyanobacteria	NA	Chroococcales	Microcystaceae	Microcystis	Microcystis aeruginosa	SAMD00060936	PRJDA27835	58427900	representative genome		ftp://ftp.ncbi.nlm.nih.gov/genomes/all/GCA/000/010/625/GCA_000010625.1_ASM1062v1	Microcystis_aeruginosa_NIES_843
GCA_000952155.1	Cyanobacteria	genbank	1618023	Aliterella atlantica CENA595	11	Bacteria	Cyanobacteria	NA	Chroococcidiopsidales	Chroococcidiopsidaceae	Aliterella	Aliterella atlantica	SAMN03354289	PRJNA275867	52657000	representative genome	JYON00000000.1	ftp://ftp.ncbi.nlm.nih.gov/genomes/all/GCA/000/952/155/GCA_000952155.1_asmbly001	Aliterella_atlantica_CENA595
GCA_000317125.1	Cyanobacteria	genbank	251229	Chroococcidiopsis thermalis PCC 7203	11	Bacteria	Cyanobacteria	NA	Chroococcidiopsidales	Chroococcidiopsidaceae	Chroococcidiopsis	Chroococcidiopsis thermalis	SAMN02261359	PRJNA38119	66894000	representative genome		ftp://ftp.ncbi.nlm.nih.gov/genomes/all/GCA/000/317/125/GCA_000317125.1_ASM31712v1	Chroococcidiopsis_thermalis_PCC_7203
GCA_001438415.1	Cyanobacteria	genbank	1655601	cyanobacterium BACL30 MAG-120619-bin27	11	Bacteria	Cyanobacteria	NA	NA	NA	NA	cyanobacterium BACL30 MAG-120619-bin27	SAMN03741989	PRJNA273799	18138100	na	LICO00000000.1	ftp://ftp.ncbi.nlm.nih.gov/genomes/all/GCA/001/438/415/GCA_001438415.1_ASM143841v1	cyanobacterium_BACL30_MAG_120619_bin27
GCA_000332255.1	Cyanobacteria	genbank	1173021	cyanobacterium PCC 7702	11	Bacteria	Cyanobacteria	NA	NA	NA	NA	cyanobacterium PCC 7702	SAMN02261344	PRJNA158823	49031500	representative genome	ALWA00000000.1	ftp://ftp.ncbi.nlm.nih.gov/genomes/all/GCA/000/332/255/GCA_000332255.1_ASM33225v1	cyanobacterium_PCC_7702
GCA_000521175.1	Cyanobacteria	genbank	284502	Aphanizomenon flos-aquae NIES-81	11	Bacteria	Cyanobacteria	NA	Nostocales	Aphanizomenonaceae	Aphanizomenon	Aphanizomenon flos-aquae	SAMN02485748	PRJNA232534	58512800	representative genome	AZYY00000000.1	ftp://ftp.ncbi.nlm.nih.gov/genomes/all/GCA/000/521/175/GCA_000521175.1_Aflos454contigs199p	Aphanizomenon_flos_aquae_NIES_81
GCA_001458455.1	Cyanobacteria	genbank	75695	Chrysosporum ovalisporum UAM-MAO	11	Bacteria	Cyanobacteria	NA	Nostocales	Aphanizomenonaceae	Chrysosporum	Chrysosporum ovalisporum	SAMEA2786506	PRJEB7262	74679800	representative genome	CDHJ00000000.1	ftp://ftp.ncbi.nlm.nih.gov/genomes/all/GCA/001/458/455/GCA_001458455.1_Assembly_of_Aphanizomenon_ovalisporum	Chrysosporum_ovalisporum_UAM_MAO
GCA_001432185.1	Cyanobacteria	genbank	1747196	Cylindrospermopsis sp. CR12	11	Bacteria	Cyanobacteria	NA	Nostocales	Aphanizomenonaceae	Cylindrospermopsis	Cylindrospermopsis sp. CR12	SAMN04221094	PRJNA300393	37239600	na	LMVE00000000.1	ftp://ftp.ncbi.nlm.nih.gov/genomes/all/GCA/001/432/185/GCA_001432185.1_ASM143218v1	Cylindrospermopsis_sp_CR12
GCA_000426925.1	Cyanobacteria	genbank	553470	Dolichospermum circinale AWQC310F	11	Bacteria	Cyanobacteria	NA	Nostocales	Aphanizomenonaceae	Dolichospermum	Dolichospermum circinale	SAMN02471999	PRJNA179123	44058500	representative genome	APIZ00000000.1	ftp://ftp.ncbi.nlm.nih.gov/genomes/all/GCA/000/426/925/GCA_000426925.1_Acir310F	Dolichospermum_circinale_AWQC310F
GCA_000340565.3	Cyanobacteria	genbank	313624	Nodularia spumigena CCY9414	11	Bacteria	Cyanobacteria	NA	Nostocales	Aphanizomenonaceae	Nodularia	Nodularia spumigena	SAMN01915661	PRJNA185469	54622700	representative genome		ftp://ftp.ncbi.nlm.nih.gov/genomes/all/GCA/000/340/565/GCA_000340565.3_ASM34056v3	Nodularia_spumigena_CCY9414
GCA_000175855.1	Cyanobacteria	genbank	533247	Raphidiopsis brookii D9	11	Bacteria	Cyanobacteria	NA	Nostocales	Aphanizomenonaceae	Raphidiopsis	Raphidiopsis brookii	SAMN02470244	PRJNA40111	31865100	representative genome	ACYB00000000.1	ftp://ftp.ncbi.nlm.nih.gov/genomes/all/GCA/000/175/855/GCA_000175855.1_ASM17585v1	Raphidiopsis_brookii_D9
GCA_001586785.1	Cyanobacteria	genbank	1810943	Sphaerospermopsis aphanizomenoides BCCUSP55	11	Bacteria	Cyanobacteria	NA	Nostocales	Aphanizomenonaceae	Sphaerospermopsis	Sphaerospermopsis aphanizomenoides	SAMN04531070	PRJNA314267	43060900	na	LUFH00000000.1	ftp://ftp.ncbi.nlm.nih.gov/genomes/all/GCA/001/586/785/GCA_001586785.1_ASM158678v1	Sphaerospermopsis_aphanizomenoides_BCCU
GCA_000317285.1	Cyanobacteria	genbank	211165	Chlorogloeopsis fritschii PCC 6912	11	Bacteria	Cyanobacteria	NA	Nostocales	Chlorogloeopsidaceae	Chlorogloeopsis	Chlorogloeopsis fritschii	SAMN02469883	PRJNA104961	77517400	representative genome	AJLN00000000.1	ftp://ftp.ncbi.nlm.nih.gov/genomes/all/GCA/000/317/285/GCA_000317285.1_ChlPCC6912_1.0	Chlorogloeopsis_fritschii_PCC_6912
GCA_000332295.1	Cyanobacteria	genbank	643473	Fortiea contorta PCC 7126	11	Bacteria	Cyanobacteria	NA	Nostocales	Fortieaceae	Fortiea	Fortiea contorta	SAMN02261254	PRJNA158817	57422600	representative genome	ANFJ00000000.1	ftp://ftp.ncbi.nlm.nih.gov/genomes/all/GCA/000/332/295/GCA_000332295.1_ASM33229v1	Fortiea_contorta_PCC_7126
GCA_000517105.1	Cyanobacteria	genbank	1173024	Fischerella sp. PCC 9605	11	Bacteria	Cyanobacteria	NA	Nostocales	Hapalosiphonaceae	Fischerella	Fischerella sp. PCC 9605	SAMN02597161	PRJNA158819	80791800	representative genome	ALVT00000000.1	ftp://ftp.ncbi.nlm.nih.gov/genomes/all/GCA/000/517/105/GCA_000517105.1_ASM51710v1	Fischerella_sp_PCC_9605
GCA_001275395.1	Cyanobacteria	genbank	1704290	Hapalosiphon sp. MRB220	11	Bacteria	Cyanobacteria	NA	Nostocales	Hapalosiphonaceae	Hapalosiphon	Hapalosiphon sp. MRB220	SAMN04002543	PRJNA293405	74297200	na	LIRN00000000.1	ftp://ftp.ncbi.nlm.nih.gov/genomes/all/GCA/001/275/395/GCA_001275395.1_ASM127539v1	Hapalosiphon_sp_MRB220
GCA_000934435.1	Cyanobacteria	genbank	1594576	Mastigocladus laminosus UU774	11	Bacteria	Cyanobacteria	NA	Nostocales	Hapalosiphonaceae	Mastigocladus	Mastigocladus laminosus	SAMN03281003	PRJNA272369	85601800	representative genome	JXIJ00000000.1	ftp://ftp.ncbi.nlm.nih.gov/genomes/all/GCA/000/934/435/GCA_000934435.1_ASM93443v1	Mastigocladus_laminosus_UU774
GCA_001456025.1	Cyanobacteria	genbank	371196	Mastigocoleus testarum BC008	11	Bacteria	Cyanobacteria	NA	Nostocales	Hapalosiphonaceae	Mastigocoleus	Mastigocoleus testarum	SAMN04221293	PRJNA300404	127002000	representative genome	LMTZ00000000.1	ftp://ftp.ncbi.nlm.nih.gov/genomes/all/GCA/001/456/025/GCA_001456025.1_ASM145602v1	Mastigocoleus_testarum_BC008
GCA_000317695.1	Cyanobacteria	genbank	272123	Anabaena cylindrica PCC 7122	11	Bacteria	Cyanobacteria	NA	Nostocales	Nostocaceae	Anabaena	Anabaena cylindrica	SAMN02232008	PRJNA43355	70632800	representative genome		ftp://ftp.ncbi.nlm.nih.gov/genomes/all/GCA/000/317/695/GCA_000317695.1_ASM31769v1	Anabaena_cylindrica_PCC_7122
GCA_000317535.1	Cyanobacteria	genbank	56107	Cylindrospermum stagnale PCC 7417	11	Bacteria	Cyanobacteria	NA	Nostocales	Nostocaceae	Cylindrospermum	Cylindrospermum stagnale	SAMN02261342	PRJNA158809	76105900	representative genome		ftp://ftp.ncbi.nlm.nih.gov/genomes/all/GCA/000/317/535/GCA_000317535.1_ASM31753v1	Cylindrospermum_stagnale_PCC_7417
GCA_000020025.1	Cyanobacteria	genbank	63737	Nostoc punctiforme PCC 73102	11	Bacteria	Cyanobacteria	NA	Nostocales	Nostocaceae	Nostoc	Nostoc punctiforme	SAMN02598449	PRJNA216	90591900	representative genome		ftp://ftp.ncbi.nlm.nih.gov/genomes/all/GCA/000/020/025/GCA_000020025.1_ASM2002v1	Nostoc_punctiforme_PCC_73102
GCA_000350105.1	Cyanobacteria	genbank	1165094	Richelia intracellularis HH01	11	Bacteria	Cyanobacteria	NA	Nostocales	Nostocaceae	Richelia	Richelia intracellularis	SAMEA2272692	PRJEA104979	32437600	representative genome	CAIY00000000.1	ftp://ftp.ncbi.nlm.nih.gov/genomes/all/GCA/000/350/105/GCA_000350105.1_ASM35010v1	Richelia_intracellularis_HH01
GCA_000196515.1	Cyanobacteria	genbank	551115	'Nostoc azollae' 0708	11	Bacteria	Cyanobacteria	NA	Nostocales	Nostocaceae	Trichormus	Trichormus azollae	SAMN02598476	PRJNA30807	54861400	representative genome		ftp://ftp.ncbi.nlm.nih.gov/genomes/all/GCA/000/196/515/GCA_000196515.1_ASM19651v1	_Nostoc_azollae_0708
GCA_000316575.1	Cyanobacteria	genbank	99598	Calothrix sp. PCC 7507	11	Bacteria	Cyanobacteria	NA	Nostocales	Rivulariaceae	Calothrix	Calothrix sp. PCC 7507	SAMN02261328	PRJNA158683	70232200	representative genome		ftp://ftp.ncbi.nlm.nih.gov/genomes/all/GCA/000/316/575/GCA_000316575.1_ASM31657v1	Calothrix_sp_PCC_7507
GCA_000316665.1	Cyanobacteria	genbank	373994	Rivularia sp. PCC 7116	11	Bacteria	Cyanobacteria	NA	Nostocales	Rivulariaceae	Rivularia	Rivularia sp. PCC 7116	SAMN02232049	PRJNA63147	87287700	representative genome		ftp://ftp.ncbi.nlm.nih.gov/genomes/all/GCA/000/316/665/GCA_000316665.1_ASM31666v1	Rivularia_sp_PCC_7116
GCA_000346485.2	Cyanobacteria	genbank	128403	Scytonema hofmannii PCC 7110	11	Bacteria	Cyanobacteria	NA	Nostocales	Scytonemataceae	Scytonema	Scytonema hofmannii	SAMN02469880	PRJNA157363	122944000	representative genome	ANNX00000000.2	ftp://ftp.ncbi.nlm.nih.gov/genomes/all/GCA/000/346/485/GCA_000346485.2_ASM34648v2	Scytonema_hofmannii_PCC_7110
GCA_000315565.1	Cyanobacteria	genbank	221288	Mastigocladopsis repens PCC 10914	11	Bacteria	Cyanobacteria	NA	Nostocales	Symphyonemataceae	Mastigocladopsis	Mastigocladopsis repens	SAMN02261251	PRJNA158735	64656500	representative genome	ALVW00000000.1	ftp://ftp.ncbi.nlm.nih.gov/genomes/all/GCA/000/315/565/GCA_000315565.1_ASM31556v1	Mastigocladopsis_repens_PCC_10914
GCA_000760695.2	Cyanobacteria	genbank	1479485	Tolypothrix bouteillei VB521301	11	Bacteria	Cyanobacteria	NA	Nostocales	Tolypothrichaceae	Tolypothrix	Tolypothrix bouteillei	SAMN02697214	PRJNA242379	115723000	representative genome	JHEG00000000.2	ftp://ftp.ncbi.nlm.nih.gov/genomes/all/GCA/000/760/695/GCA_000760695.2_ASM76069v2	Tolypothrix_bouteillei_VB521301
GCA_000155555.1	Cyanobacteria	genbank	118168	Coleofasciculus chthonoplastes PCC 7420	11	Bacteria	Cyanobacteria	NA	Oscillatoriales	Coleofasciculaceae	Coleofasciculus	Coleofasciculus chthonoplastes	SAMN02436227	PRJNA19325	86790400	representative genome	ABRS00000000.1	ftp://ftp.ncbi.nlm.nih.gov/genomes/all/GCA/000/155/555/GCA_000155555.1_ASM15555v1	Coleofasciculus_chthonoplastes_PCC_7420
GCA_001746915.1	Cyanobacteria	genbank	1781255	Desertifilum sp. IPPAS B-1220	11	Bacteria	Cyanobacteria	NA	Oscillatoriales	Coleofasciculaceae	Desertifilum	Desertifilum sp. IPPAS B-1220	SAMN05788062	PRJNA343432	60907300	na	MJGC00000000.1	ftp://ftp.ncbi.nlm.nih.gov/genomes/all/GCA/001/746/915/GCA_001746915.1_ASM174691v1	Desertifilum_sp_IPPAS_B_1220
GCA_000317045.1	Cyanobacteria	genbank	1173025	Geitlerinema sp. PCC 7407	11	Bacteria	Cyanobacteria	NA	Oscillatoriales	Coleofasciculaceae	Geitlerinema	Geitlerinema sp. PCC 7407	SAMN02261348	PRJNA158833	46811100	representative genome		ftp://ftp.ncbi.nlm.nih.gov/genomes/all/GCA/000/317/045/GCA_000317045.1_ASM31704v1	Geitlerinema_sp_PCC_7407
GCA_000147335.1	Cyanobacteria	genbank	497965	Cyanothece sp. PCC 7822	11	Bacteria	Cyanobacteria	NA	Oscillatoriales	Cyanothecaceae	Cyanothece	Cyanothece sp. PCC 7822	SAMN00000663	PRJNA28535	78419500	representative genome		ftp://ftp.ncbi.nlm.nih.gov/genomes/all/GCA/000/147/335/GCA_000147335.1_ASM14733v1	Cyanothece_sp_PCC_7822
GCA_000317495.1	Cyanobacteria	genbank	1173022	Crinalium epipsammum PCC 9333	11	Bacteria	Cyanobacteria	NA	Oscillatoriales	Gomontiellaceae	Crinalium	Crinalium epipsammum	SAMN02261349	PRJNA158835	56204100	representative genome		ftp://ftp.ncbi.nlm.nih.gov/genomes/all/GCA/000/317/495/GCA_000317495.1_ASM31749v1	Crinalium_epipsammum_PCC_9333
GCA_000210375.1	Cyanobacteria	genbank	696747	Arthrospira platensis NIES-39	11	Bacteria	Cyanobacteria	NA	Oscillatoriales	Microcoleaceae	Arthrospira	Arthrospira platensis	SAMD00060970	PRJDA42161	67884300	representative genome		ftp://ftp.ncbi.nlm.nih.gov/genomes/all/GCA/000/210/375/GCA_000210375.1_ASM21037v1	Arthrospira_platensis_NIES_39
GCA_000332155.1	Cyanobacteria	genbank	402777	Kamptonema formosum PCC 6407	11	Bacteria	Cyanobacteria	NA	Oscillatoriales	Microcoleaceae	Kamptonema	Kamptonema formosum	SAMN02261340	PRJNA158733	68940600	representative genome	ALVI00000000.1	ftp://ftp.ncbi.nlm.nih.gov/genomes/all/GCA/000/332/155/GCA_000332155.1_ASM33215v1	Kamptonema_formosum_PCC_6407
GCA_000317515.1	Cyanobacteria	genbank	1173027	Microcoleus sp. PCC 7113	11	Bacteria	Cyanobacteria	NA	Oscillatoriales	Microcoleaceae	Microcoleus	Microcoleus sp. PCC 7113	SAMN02261351	PRJNA158839	79665100	representative genome		ftp://ftp.ncbi.nlm.nih.gov/genomes/all/GCA/000/317/515/GCA_000317515.1_ASM31751v1	Microcoleus_sp_PCC_7113
GCA_001276715.1	Cyanobacteria	genbank	1705388	Planktothricoides sp. SR001	11	Bacteria	Cyanobacteria	NA	Oscillatoriales	Microcoleaceae	Planktothricoides	Planktothricoides sp. SR001	SAMN04009103	PRJNA293643	70667000	representative genome	LIUQ00000000.1	ftp://ftp.ncbi.nlm.nih.gov/genomes/all/GCA/001/276/715/GCA_001276715.1_ASM127671v1	Planktothricoides_sp_SR001
GCA_000710505.1	Cyanobacteria	genbank	388467	Planktothrix agardhii NIVA-CYA 126/8	11	Bacteria	Cyanobacteria	NA	Oscillatoriales	Microcoleaceae	Planktothrix	Planktothrix agardhii	SAMN02867752	PRJNA163669	50458700	representative genome	ASAK00000000.1	ftp://ftp.ncbi.nlm.nih.gov/genomes/all/GCA/000/710/505/GCA_000710505.1_Plagard2.0	Planktothrix_agardhii_NIVA_CYA_126_8
GCA_000014265.1	Cyanobacteria	genbank	203124	Trichodesmium erythraeum IMS101	11	Bacteria	Cyanobacteria	NA	Oscillatoriales	Microcoleaceae	Trichodesmium	Trichodesmium erythraeum	SAMN02598485	PRJNA318	77501100	representative genome		ftp://ftp.ncbi.nlm.nih.gov/genomes/all/GCA/000/014/265/GCA_000014265.1_ASM1426v1	Trichodesmium_erythraeum_IMS101
GCA_001873365.1	Cyanobacteria	genbank	1805291	Oscillatoriales cyanobacterium CG2_30_40_61	11	Bacteria	Cyanobacteria	NA	Oscillatoriales	NA	NA	Oscillatoriales cyanobacterium CG2_30_40_61	SAMN04328299	PRJNA297582	48188300	na	MNYZ00000000.1	ftp://ftp.ncbi.nlm.nih.gov/genomes/all/GCA/001/873/365/GCA_001873365.1_ASM187336v1	Oscillatoriales_cyanobacterium_CG2_30_4
GCA_001873375.1	Cyanobacteria	genbank	1805292	Oscillatoriales cyanobacterium CG2_30_44_21	11	Bacteria	Cyanobacteria	NA	Oscillatoriales	NA	NA	Oscillatoriales cyanobacterium CG2_30_44_21	SAMN04328304	PRJNA297582	34952900	na	MNZA00000000.1	ftp://ftp.ncbi.nlm.nih.gov/genomes/all/GCA/001/873/375/GCA_001873375.1_ASM187337v1	Oscillatoriales_cyanobacterium_CG2_30_4_1
GCA_000309945.1	Cyanobacteria	genbank	864702	Oscillatoriales cyanobacterium JSC-12	11	Bacteria	Cyanobacteria	NA	Oscillatoriales	NA	NA	Oscillatoriales cyanobacterium JSC-12	SAMN02261267	PRJNA66005	55304900	representative genome	AJUB00000000.1	ftp://ftp.ncbi.nlm.nih.gov/genomes/all/GCA/000/309/945/GCA_000309945.1_ASM30994v1	Oscillatoriales_cyanobacterium_JSC_12
GCA_001482745.1	Cyanobacteria	genbank	1751289	Oscillatoriales cyanobacterium MTP1	11	Bacteria	Cyanobacteria	NA	Oscillatoriales	NA	NA	Oscillatoriales cyanobacterium MTP1	SAMN04244272	PRJNA301348	76478800	representative genome	LNAA00000000.1	ftp://ftp.ncbi.nlm.nih.gov/genomes/all/GCA/001/482/745/GCA_001482745.1_ASM148274v1	Oscillatoriales_cyanobacterium_MTP1
GCA_001698425.1	Cyanobacteria	genbank	1880991	Oscillatoriales cyanobacterium USR001	11	Bacteria	Cyanobacteria	NA	Oscillatoriales	NA	NA	Oscillatoriales cyanobacterium USR001	SAMN05416373	PRJNA329643	58727900	na	MBRE00000000.1	ftp://ftp.ncbi.nlm.nih.gov/genomes/all/GCA/001/698/425/GCA_001698425.1_ASM169842v1	Oscillatoriales_cyanobacterium_USR001
GCA_000380225.1	Cyanobacteria	genbank	1128427	filamentous cyanobacterium ESFC-1	11	Bacteria	Cyanobacteria	NA	Oscillatoriales	NA	NA	filamentous cyanobacterium ESFC-1	SAMN02256433	PRJNA165547	56320400	representative genome	ARCP00000000.1	ftp://ftp.ncbi.nlm.nih.gov/genomes/all/GCA/000/380/225/GCA_000380225.1_ASM38022v1	filamentous_cyanobacterium_ESFC_1
GCA_000972705.2	Cyanobacteria	genbank	1637645	Limnoraphis robusta CS-951	11	Bacteria	Cyanobacteria	NA	Oscillatoriales	Oscillatoriaceae	Limnoraphis	Limnoraphis robusta	SAMN03450766	PRJNA279819	73141200	representative genome	LATL00000000.2	ftp://ftp.ncbi.nlm.nih.gov/genomes/all/GCA/000/972/705/GCA_000972705.2_ASM97270v2	Limnoraphis_robusta_CS_951
GCA_000478195.2	Cyanobacteria	genbank	1348334	Lyngbya aestuarii BL J	11	Bacteria	Cyanobacteria	NA	Oscillatoriales	Oscillatoriaceae	Lyngbya	Lyngbya aestuarii	SAMN02469313	PRJNA208960	68676300	representative genome	AUZM00000000.1	ftp://ftp.ncbi.nlm.nih.gov/genomes/all/GCA/000/478/195/GCA_000478195.2_ASM47819v2	Lyngbya_aestuarii_BL_J
GCA_000211815.1	Cyanobacteria	genbank	489825	Moorea producens 3L	11	Bacteria	Cyanobacteria	NA	Oscillatoriales	Oscillatoriaceae	Moorea	Moorea producens	SAMN02471690	PRJNA60895	84786100	representative genome	AEPQ00000000.1	ftp://ftp.ncbi.nlm.nih.gov/genomes/all/GCA/000/211/815/GCA_000211815.1_ASM21181v1	Moorea_producens_3L
GCA_000317475.1	Cyanobacteria	genbank	179408	Oscillatoria nigro-viridis PCC 7112	11	Bacteria	Cyanobacteria	NA	Oscillatoriales	Oscillatoriaceae	Oscillatoria	Oscillatoria nigro-viridis	SAMN02261335	PRJNA158711	82722500	representative genome		ftp://ftp.ncbi.nlm.nih.gov/genomes/all/GCA/000/317/475/GCA_000317475.1_ASM31747v1	Oscillatoria_nigro_viridis_PCC_7112
GCA_001314905.1	Cyanobacteria	genbank	1666905	Phormidium sp. OSCR	11	Bacteria	Cyanobacteria	NA	Oscillatoriales	Oscillatoriaceae	Phormidium	Phormidium sp. OSCR	SAMN03785507	PRJNA283228	46948600	na	LJZT00000000.1	ftp://ftp.ncbi.nlm.nih.gov/genomes/all/GCA/001/314/905/GCA_001314905.1_ASM131490v1	Phormidium_sp_OSCR
GCA_000317575.1	Cyanobacteria	genbank	111780	Stanieria cyanosphaera PCC 7437	11	Bacteria	Cyanobacteria	NA	Pleurocapsales	Dermocarpellaceae	Stanieria	Stanieria cyanosphaera	SAMN02261352	PRJNA158877	55449900	representative genome		ftp://ftp.ncbi.nlm.nih.gov/genomes/all/GCA/000/317/575/GCA_000317575.1_ASM31757v1	Stanieria_cyanosphaera_PCC_7437
GCA_000756305.1	Cyanobacteria	genbank	1541065	Myxosarcina sp. GI1	11	Bacteria	Cyanobacteria	NA	Pleurocapsales	Hyellaceae	Myxosarcina	Myxosarcina sp. GI1	SAMN03020304	PRJNA259928	70698600	representative genome	JRFE00000000.1	ftp://ftp.ncbi.nlm.nih.gov/genomes/all/GCA/000/756/305/GCA_000756305.1_ASM75630v1	Myxosarcina_sp_GI1
GCA_000317025.1	Cyanobacteria	genbank	118163	Pleurocapsa sp. PCC 7327	11	Bacteria	Cyanobacteria	NA	Pleurocapsales	Hyellaceae	Pleurocapsa	Pleurocapsa minor	SAMN02261346	PRJNA158829	49868200	representative genome		ftp://ftp.ncbi.nlm.nih.gov/genomes/all/GCA/000/317/025/GCA_000317025.1_ASM31702v1	Pleurocapsa_sp_PCC_7327
GCA_000332055.1	Cyanobacteria	genbank	102125	Xenococcus sp. PCC 7305	11	Bacteria	Cyanobacteria	NA	Pleurocapsales	Xenococcaceae	Xenococcus	Xenococcus sp. PCC 7305	SAMN02261354	PRJNA159499	59296400	representative genome	ALVZ00000000.1	ftp://ftp.ncbi.nlm.nih.gov/genomes/all/GCA/000/332/055/GCA_000332055.1_ASM33205v1	Xenococcus_sp_PCC_7305
GCA_000314005.1	Cyanobacteria	genbank	1173029	Spirulina subsalsa PCC 9445	11	Bacteria	Cyanobacteria	NA	Spirulinales	Spirulinaceae	Spirulina	Spirulina subsalsa	SAMN02261255	PRJNA158827	53236000	representative genome	ALVR00000000.1	ftp://ftp.ncbi.nlm.nih.gov/genomes/all/GCA/000/314/005/GCA_000314005.1_ASM31400v1	Spirulina_subsalsa_PCC_9445
GCA_000018105.1	Cyanobacteria	genbank	329726	Acaryochloris marina MBIC11017	11	Bacteria	Cyanobacteria	NA	Synechococcales	Acaryochloridaceae	Acaryochloris	Acaryochloris marina	SAMN02604308	PRJNA12997	83616000	representative genome		ftp://ftp.ncbi.nlm.nih.gov/genomes/all/GCA/000/018/105/GCA_000018105.1_ASM1810v1	Acaryochloris_marina_MBIC11017
GCA_000317145.1	Cyanobacteria	genbank	1173020	Chamaesiphon minutus PCC 6605	11	Bacteria	Cyanobacteria	NA	Synechococcales	Chamaesiphonaceae	Chamaesiphon	Chamaesiphon minutus	SAMN02261345	PRJNA158825	67617600	representative genome		ftp://ftp.ncbi.nlm.nih.gov/genomes/all/GCA/000/317/145/GCA_000317145.1_ASM31714v1	Chamaesiphon_minutus_PCC_6605
GCA_000316605.1	Cyanobacteria	genbank	111781	Leptolyngbya sp. PCC 7376	11	Bacteria	Cyanobacteria	NA	Synechococcales	Leptolyngbyaceae	Leptolyngbya	Leptolyngbya sp. PCC 7376	SAMN02232033	PRJNA43487	51259500	representative genome		ftp://ftp.ncbi.nlm.nih.gov/genomes/all/GCA/000/316/605/GCA_000316605.1_ASM31660v1	Leptolyngbya_sp_PCC_7376
GCA_000775285.1	Cyanobacteria	genbank	1497020	Neosynechococcus sphagnicola sy1 CAUP A 1101	11	Bacteria	Cyanobacteria	NA	Synechococcales	Leptolyngbyaceae	Neosynechococcus	Neosynechococcus sphagnicola	SAMN02725026	PRJNA244289	43313700	representative genome	JJML00000000.1	ftp://ftp.ncbi.nlm.nih.gov/genomes/all/GCA/000/775/285/GCA_000775285.1_ASM77528v1	Neosynechococcus_sphagnicola_sy1_CAUP_A
GCA_000309385.1	Cyanobacteria	genbank	118166	Nodosilinea nodulosa PCC 7104	11	Bacteria	Cyanobacteria	NA	Synechococcales	Leptolyngbyaceae	Nodosilinea	Nodosilinea nodulosa	SAMN02261265	PRJNA62311	68912800	representative genome	ALVP00000000.1	ftp://ftp.ncbi.nlm.nih.gov/genomes/all/GCA/000/309/385/GCA_000309385.1_ASM30938v1	Nodosilinea_nodulosa_PCC_7104
GCA_001314865.1	Cyanobacteria	genbank	1666911	Phormidesmis priestleyi Ana	11	Bacteria	Cyanobacteria	NA	Synechococcales	Leptolyngbyaceae	Phormidesmis	Phormidesmis priestleyi	SAMN03785498	PRJNA283228	59283600	na	LJZR00000000.1	ftp://ftp.ncbi.nlm.nih.gov/genomes/all/GCA/001/314/865/GCA_001314865.1_ASM131486v1	Phormidesmis_priestleyi_Ana
GCA_000009725.1	Cyanobacteria	genbank	1148	Synechocystis sp. PCC 6803	11	Bacteria	Cyanobacteria	NA	Synechococcales	Merismopediaceae	Synechocystis	Synechocystis sp. PCC 6803	SAMD00061113	PRJNA60	39470200	representative genome		ftp://ftp.ncbi.nlm.nih.gov/genomes/all/GCA/000/009/725/GCA_000009725.1_ASM972v1	Synechocystis_sp_PCC_6803
GCA_000007925.1	Cyanobacteria	genbank	167539	Prochlorococcus marinus subsp. marinus str. CCMP1375	11	Bacteria	Cyanobacteria	NA	Synechococcales	Prochloraceae	Prochlorococcus	Prochlorococcus marinus	SAMN02603142	PRJNA419	17510800	reference genome		ftp://ftp.ncbi.nlm.nih.gov/genomes/all/GCA/000/007/925/GCA_000007925.1_ASM792v1	Prochlorococcus_marinus_subsp_marinus_s
GCA_000252425.1	Cyanobacteria	genbank	910454	Prochloron didemni P2-Fiji	11	Bacteria	Cyanobacteria	NA	Synechococcales	Prochloraceae	Prochloron	Prochloron didemni	SAMN02954250	PRJNA82333	75193100	na	AFSJ00000000.1	ftp://ftp.ncbi.nlm.nih.gov/genomes/all/GCA/000/252/425/GCA_000252425.1_ASM25242v1	Prochloron_didemni_P2_Fiji
GCA_001698445.1	Cyanobacteria	genbank	1880902	Limnothrix sp. P13C2	11	Bacteria	Cyanobacteria	NA	Synechococcales	Pseudanabaenaceae	Limnothrix	Limnothrix sp. P13C2	SAMN05417939	PRJNA330622	45838100	na	MBRF00000000.1	ftp://ftp.ncbi.nlm.nih.gov/genomes/all/GCA/001/698/445/GCA_001698445.1_ASM169844v1	Limnothrix_sp_P13C2
GCA_000332315.1	Cyanobacteria	genbank	317619	Prochlorothrix hollandica PCC 9006 = CALU 1027	11	Bacteria	Cyanobacteria	NA	Synechococcales	Pseudanabaenaceae	Prochlorothrix	Prochlorothrix hollandica	SAMN02261252	PRJNA158811	56463400	representative genome	ANKN00000000.1	ftp://ftp.ncbi.nlm.nih.gov/genomes/all/GCA/000/332/315/GCA_000332315.1_ASM33231v1	Prochlorothrix_hollandica_PCC_9006_CALU
GCA_000317065.1	Cyanobacteria	genbank	82654	Pseudanabaena sp. PCC 7367	11	Bacteria	Cyanobacteria	NA	Synechococcales	Pseudanabaenaceae	Pseudanabaena	Pseudanabaena sp. PCC 7367	SAMN02261336	PRJNA158713	48856800	representative genome		ftp://ftp.ncbi.nlm.nih.gov/genomes/all/GCA/000/317/065/GCA_000317065.1_ASM31706v1	Pseudanabaena_sp_PCC_7367
GCA_000316515.1	Cyanobacteria	genbank	292564	Cyanobium gracile PCC 6307	11	Bacteria	Cyanobacteria	NA	Synechococcales	Synechococcaceae	Cyanobium	Cyanobium gracile	SAMN02261330	PRJNA158695	33423600	representative genome		ftp://ftp.ncbi.nlm.nih.gov/genomes/all/GCA/000/316/515/GCA_000316515.1_ASM31651v1	Cyanobium_gracile_PCC_6307
GCA_000317615.1	Cyanobacteria	genbank	13035	Dactylococcopsis salina PCC 8305	11	Bacteria	Cyanobacteria	NA	Synechococcales	Synechococcaceae	Dactylococcopsis	Dactylococcopsis salina	SAMN02261331	PRJNA158703	37810100	representative genome		ftp://ftp.ncbi.nlm.nih.gov/genomes/all/GCA/000/317/615/GCA_000317615.1_ASM31761v1	Dactylococcopsis_salina_PCC_8305
GCA_000316685.1	Cyanobacteria	genbank	195253	Synechococcus sp. PCC 6312	11	Bacteria	Cyanobacteria	NA	Synechococcales	Synechococcaceae	Synechococcus	Synechococcus sp. PCC 6312	SAMN02261337	PRJNA158717	37205000	representative genome		ftp://ftp.ncbi.nlm.nih.gov/genomes/all/GCA/000/316/685/GCA_000316685.1_ASM31668v1	Synechococcus_sp_PCC_6312
GCA_000011345.1	Cyanobacteria	genbank	197221	Thermosynechococcus elongatus BP-1	11	Bacteria	Cyanobacteria	NA	Synechococcales	Synechococcaceae	Thermosynechococcus	Thermosynechococcus elongatus	SAMD00061106	PRJNA308	25938600	reference genome		ftp://ftp.ncbi.nlm.nih.gov/genomes/all/GCA/000/011/345/GCA_000011345.1_ASM1134v1	Thermosynechococcus_elongatus_BP_1
GCA_000737325.2	Sandaracinus	genbank	927083	Sandaracinus amylolyticus DSM 53668	11	Bacteria	Proteobacteria	Deltaproteobacteria	Myxococcales	Sandaracinaceae	Sandaracinus	Sandaracinus amylolyticus	SAMN02719577	PRJNA242472	103273000	representative genome		ftp://ftp.ncbi.nlm.nih.gov/genomes/all/GCA/000/737/325/GCA_000737325.2_ASM73732v2	Sandaracinus_amylolyticus_DSM_53668
GCA_000067165.1	Sorangium	genbank	448385	Sorangium cellulosum So ce56	11	Bacteria	Proteobacteria	Deltaproteobacteria	Myxococcales	Polyangiaceae	Sorangium	Sorangium cellulosum	SAMEA3138271	PRJNA28111	130338000	representative genome		ftp://ftp.ncbi.nlm.nih.gov/genomes/all/GCA/000/067/165/GCA_000067165.1_ASM6716v1	Sorangium_cellulosum_So_ce56
